# Supplementary material for: Evaluation of Bayesian Linear Regression models for gene set prioritization in complex diseases
Source: PLoS Genet. 2024 Nov 4;20(11):e1011463. doi: 10.1371/journal.pgen.1011463 (PMC11563439; doi:10.1371/journal.pgen.1011463)
Supplement: S1 Table — (XLSX) [file pgen.1011463.s007.xlsx]

## Sheet: S1. Trait summary 
Supplementary Table 1 | Summary of traits. EUR: European, EAS: East Asian, SAS: South Asian
GWAS IDs	Traits	Description	Gender	N individuals	N cases	N controls	Ancestry	Build	PMID
GWAS2	CAD	Coronary artery disease	Both	184305	60801	123504	EUR	GRCh37	PMID:26343387
GWAS4	T2D	Type 2 diabetes	Males	425662	41846	383816	EUR	GRCh37	PMID:30297969
GWAS5	T2D	Type 2 diabetes	Females	464379	30053	434326	EUR	GRCh37	PMID:30297969
GWAS6	T2D	Type 2 diabetes	Both	898130	74124	824006	EUR	GRCh37	PMID:30297969
GWAS7	T2D	Type 2 diabetes	Both	283423	56268	227155	EAS	GRCh37	PMID:30297969
GWAS8	T2D	Type 2 diabetes	Both	49492	16540	32952	SAS	GRCh37	PMID:30297969
GWAS9	HbA1C	Hemoglobin A1c	Both	318779	0	318779	EUR	GRCh37	PMID:33462484
GWAS12	CKD	Chrinc kideney disease	Both	480698	41395	439303	EUR	GRCh37	PMID: 31152163
GWAS13	HTN	Hypertension	Both	458554	144793	313761	EUR	GRCh37	PMID:30940143
GWAS14	BMI	Body mass index	Both	806834	0	806834	EUR	GRCh37	PMID:30239722
GWAS16	WHR	Waist-hip ratio	Both	694649	0	694649	EUR	GRCh37	PMID:30239722
GWAS24	TG	Triglyceride	Both	1320016	0	1320016	EUR	GRCh37	PMID:34887591
GWAS25	SBP	Systolic blood pressure	Both	757601	0	757601	EUR	GRCh37	PMID:302246538
