# Supplementary material for: Evaluation of Bayesian Linear Regression models for gene set prioritization in complex diseases
Source: PLoS Genet. 2024 Nov 4;20(11):e1011463. doi: 10.1371/journal.pgen.1011463 (PMC11563439; doi:10.1371/journal.pgen.1011463)
Supplement: S2 Table — Ten replicates were performed for each pathway configuration. The first number in pathways indicates the size of the pathway, and the second number represents the number of causal genes within the pathway. (XLSX) [file pgen.1011463.s008.xlsx]

## Sheet: S2. F1 score-binary traits 
Supplementary Table 2 | Precision, recall and F1 classification score for all binary phenotype scenarios. Ten replicates were performed for each pathway configuration.First number in pathways indicates the size of the pathway and the second number represents the number of causal genes within the pathway. π: proportion of causal markers, h²: heritability, GA: genetic architecture.
Replication	Pathway	F1 score	Recall	Precision	simulation scenario	π	h2	GA	Prevalence
rep1	10_5	0.666667	0.5	1	sim1	0.001	0.3	GA1	0.05
rep1	10_10	1	1	1	sim1	0.001	0.3	GA1	0.05
rep1	50_5	0.181818	0.1	1	sim1	0.001	0.3	GA1	0.05
rep1	50_10	0.461538	0.3	1	sim1	0.001	0.3	GA1	0.05
rep1	50_25	1	1	1	sim1	0.001	0.3	GA1	0.05
rep1	50_50	1	1	1	sim1	0.001	0.3	GA1	0.05
rep1	100_5	0	0	0	sim1	0.001	0.3	GA1	0.05
rep1	100_10	0.181818	0.1	1	sim1	0.001	0.3	GA1	0.05
rep1	100_25	0.947368	0.9	1	sim1	0.001	0.3	GA1	0.05
rep1	100_50	1	1	1	sim1	0.001	0.3	GA1	0.05
rep1	100_100	1	1	1	sim1	0.001	0.3	GA1	0.05
rep1	200_5	0	0	0	sim1	0.001	0.3	GA1	0.05
rep1	200_10	0	0	0	sim1	0.001	0.3	GA1	0.05
rep1	200_25	0.181818	0.1	1	sim1	0.001	0.3	GA1	0.05
rep1	200_50	0.75	0.6	1	sim1	0.001	0.3	GA1	0.05
rep1	200_100	1	1	1	sim1	0.001	0.3	GA1	0.05
rep1	200_200	1	1	1	sim1	0.001	0.3	GA1	0.05
rep2	10_5	0.571429	0.4	1	sim1	0.001	0.3	GA1	0.05
rep2	10_10	1	1	1	sim1	0.001	0.3	GA1	0.05
rep2	50_5	0.333333	0.2	1	sim1	0.001	0.3	GA1	0.05
rep2	50_10	0.461538	0.3	1	sim1	0.001	0.3	GA1	0.05
rep2	50_25	1	1	1	sim1	0.001	0.3	GA1	0.05
rep2	50_50	1	1	1	sim1	0.001	0.3	GA1	0.05
rep2	100_5	0	0	0	sim1	0.001	0.3	GA1	0.05
rep2	100_10	0.181818	0.1	1	sim1	0.001	0.3	GA1	0.05
rep2	100_25	0.823529	0.7	1	sim1	0.001	0.3	GA1	0.05
rep2	100_50	1	1	1	sim1	0.001	0.3	GA1	0.05
rep2	100_100	1	1	1	sim1	0.001	0.3	GA1	0.05
rep2	200_5	0	0	0	sim1	0.001	0.3	GA1	0.05
rep2	200_10	0	0	0	sim1	0.001	0.3	GA1	0.05
rep2	200_25	0.461538	0.3	1	sim1	0.001	0.3	GA1	0.05
rep2	200_50	0.823529	0.7	1	sim1	0.001	0.3	GA1	0.05
rep2	200_100	1	1	1	sim1	0.001	0.3	GA1	0.05
rep2	200_200	1	1	1	sim1	0.001	0.3	GA1	0.05
rep3	10_5	0.571429	0.4	1	sim1	0.001	0.3	GA1	0.05
rep3	10_10	0.947368	0.9	1	sim1	0.001	0.3	GA1	0.05
rep3	50_5	0.181818	0.1	1	sim1	0.001	0.3	GA1	0.05
rep3	50_10	0.571429	0.4	1	sim1	0.001	0.3	GA1	0.05
rep3	50_25	1	1	1	sim1	0.001	0.3	GA1	0.05
rep3	50_50	1	1	1	sim1	0.001	0.3	GA1	0.05
rep3	100_5	0.181818	0.1	1	sim1	0.001	0.3	GA1	0.05
rep3	100_10	0.333333	0.2	1	sim1	0.001	0.3	GA1	0.05
rep3	100_25	0.823529	0.7	1	sim1	0.001	0.3	GA1	0.05
rep3	100_50	1	1	1	sim1	0.001	0.3	GA1	0.05
rep3	100_100	1	1	1	sim1	0.001	0.3	GA1	0.05
rep3	200_5	0	0	0	sim1	0.001	0.3	GA1	0.05
rep3	200_10	0	0	0	sim1	0.001	0.3	GA1	0.05
rep3	200_25	0.333333	0.2	1	sim1	0.001	0.3	GA1	0.05
rep3	200_50	0.888889	0.8	1	sim1	0.001	0.3	GA1	0.05
rep3	200_100	1	1	1	sim1	0.001	0.3	GA1	0.05
rep3	200_200	1	1	1	sim1	0.001	0.3	GA1	0.05
rep4	10_5	0.571429	0.4	1	sim1	0.001	0.3	GA1	0.05
rep4	10_10	0.947368	0.9	1	sim1	0.001	0.3	GA1	0.05
rep4	50_5	0.333333	0.2	1	sim1	0.001	0.3	GA1	0.05
rep4	50_10	0.666667	0.5	1	sim1	0.001	0.3	GA1	0.05
rep4	50_25	1	1	1	sim1	0.001	0.3	GA1	0.05
rep4	50_50	1	1	1	sim1	0.001	0.3	GA1	0.05
rep4	100_5	0	0	0	sim1	0.001	0.3	GA1	0.05
rep4	100_10	0.181818	0.1	1	sim1	0.001	0.3	GA1	0.05
rep4	100_25	0.666667	0.5	1	sim1	0.001	0.3	GA1	0.05
rep4	100_50	1	1	1	sim1	0.001	0.3	GA1	0.05
rep4	100_100	1	1	1	sim1	0.001	0.3	GA1	0.05
rep4	200_5	0	0	0	sim1	0.001	0.3	GA1	0.05
rep4	200_10	0	0	0	sim1	0.001	0.3	GA1	0.05
rep4	200_25	0	0	0	sim1	0.001	0.3	GA1	0.05
rep4	200_50	0.181818	0.1	1	sim1	0.001	0.3	GA1	0.05
rep4	200_100	0.888889	0.8	1	sim1	0.001	0.3	GA1	0.05
rep4	200_200	1	1	1	sim1	0.001	0.3	GA1	0.05
rep5	10_5	0.75	0.6	1	sim1	0.001	0.3	GA1	0.05
rep5	10_10	1	1	1	sim1	0.001	0.3	GA1	0.05
rep5	50_5	0	0	0	sim1	0.001	0.3	GA1	0.05
rep5	50_10	0.461538	0.3	1	sim1	0.001	0.3	GA1	0.05
rep5	50_25	1	1	1	sim1	0.001	0.3	GA1	0.05
rep5	50_50	1	1	1	sim1	0.001	0.3	GA1	0.05
rep5	100_5	0	0	0	sim1	0.001	0.3	GA1	0.05
rep5	100_10	0	0	0	sim1	0.001	0.3	GA1	0.05
rep5	100_25	0.666667	0.5	1	sim1	0.001	0.3	GA1	0.05
rep5	100_50	1	1	1	sim1	0.001	0.3	GA1	0.05
rep5	100_100	1	1	1	sim1	0.001	0.3	GA1	0.05
rep5	200_5	0	0	0	sim1	0.001	0.3	GA1	0.05
rep5	200_10	0	0	0	sim1	0.001	0.3	GA1	0.05
rep5	200_25	0.181818	0.1	1	sim1	0.001	0.3	GA1	0.05
rep5	200_50	0.75	0.6	1	sim1	0.001	0.3	GA1	0.05
rep5	200_100	1	1	1	sim1	0.001	0.3	GA1	0.05
rep5	200_200	1	1	1	sim1	0.001	0.3	GA1	0.05
rep6	10_5	0.705882	0.6	0.857143	sim1	0.001	0.3	GA1	0.05
rep6	10_10	0.952381	1	0.909091	sim1	0.001	0.3	GA1	0.05
rep6	50_5	0	0	0	sim1	0.001	0.3	GA1	0.05
rep6	50_10	0.666667	0.5	1	sim1	0.001	0.3	GA1	0.05
rep6	50_25	1	1	1	sim1	0.001	0.3	GA1	0.05
rep6	50_50	1	1	1	sim1	0.001	0.3	GA1	0.05
rep6	100_5	0.181818	0.1	1	sim1	0.001	0.3	GA1	0.05
rep6	100_10	0.181818	0.1	1	sim1	0.001	0.3	GA1	0.05
rep6	100_25	0.888889	0.8	1	sim1	0.001	0.3	GA1	0.05
rep6	100_50	1	1	1	sim1	0.001	0.3	GA1	0.05
rep6	100_100	1	1	1	sim1	0.001	0.3	GA1	0.05
rep6	200_5	0	0	0	sim1	0.001	0.3	GA1	0.05
rep6	200_10	0	0	0	sim1	0.001	0.3	GA1	0.05
rep6	200_25	0.181818	0.1	1	sim1	0.001	0.3	GA1	0.05
rep6	200_50	0.888889	0.8	1	sim1	0.001	0.3	GA1	0.05
rep6	200_100	1	1	1	sim1	0.001	0.3	GA1	0.05
rep6	200_200	1	1	1	sim1	0.001	0.3	GA1	0.05
rep7	10_5	0.823529	0.7	1	sim1	0.001	0.3	GA1	0.05
rep7	10_10	1	1	1	sim1	0.001	0.3	GA1	0.05
rep7	50_5	0.461538	0.3	1	sim1	0.001	0.3	GA1	0.05
rep7	50_10	0.461538	0.3	1	sim1	0.001	0.3	GA1	0.05
rep7	50_25	1	1	1	sim1	0.001	0.3	GA1	0.05
rep7	50_50	1	1	1	sim1	0.001	0.3	GA1	0.05
rep7	100_5	0.333333	0.2	1	sim1	0.001	0.3	GA1	0.05
rep7	100_10	0	0	0	sim1	0.001	0.3	GA1	0.05
rep7	100_25	0.823529	0.7	1	sim1	0.001	0.3	GA1	0.05
rep7	100_50	1	1	1	sim1	0.001	0.3	GA1	0.05
rep7	100_100	1	1	1	sim1	0.001	0.3	GA1	0.05
rep7	200_5	0	0	0	sim1	0.001	0.3	GA1	0.05
rep7	200_10	0	0	0	sim1	0.001	0.3	GA1	0.05
rep7	200_25	0	0	0	sim1	0.001	0.3	GA1	0.05
rep7	200_50	0.777778	0.7	0.875	sim1	0.001	0.3	GA1	0.05
rep7	200_100	0.952381	1	0.909091	sim1	0.001	0.3	GA1	0.05
rep7	200_200	0.952381	1	0.909091	sim1	0.001	0.3	GA1	0.05
rep8	10_5	0.461538	0.3	1	sim1	0.001	0.3	GA1	0.05
rep8	10_10	1	1	1	sim1	0.001	0.3	GA1	0.05
rep8	50_5	0	0	0	sim1	0.001	0.3	GA1	0.05
rep8	50_10	0.333333	0.2	1	sim1	0.001	0.3	GA1	0.05
rep8	50_25	0.947368	0.9	1	sim1	0.001	0.3	GA1	0.05
rep8	50_50	1	1	1	sim1	0.001	0.3	GA1	0.05
rep8	100_5	0	0	0	sim1	0.001	0.3	GA1	0.05
rep8	100_10	0	0	0	sim1	0.001	0.3	GA1	0.05
rep8	100_25	0.947368	0.9	1	sim1	0.001	0.3	GA1	0.05
rep8	100_50	1	1	1	sim1	0.001	0.3	GA1	0.05
rep8	100_100	1	1	1	sim1	0.001	0.3	GA1	0.05
rep8	200_5	0	0	0	sim1	0.001	0.3	GA1	0.05
rep8	200_10	0	0	0	sim1	0.001	0.3	GA1	0.05
rep8	200_25	0.333333	0.2	1	sim1	0.001	0.3	GA1	0.05
rep8	200_50	0.75	0.6	1	sim1	0.001	0.3	GA1	0.05
rep8	200_100	1	1	1	sim1	0.001	0.3	GA1	0.05
rep8	200_200	1	1	1	sim1	0.001	0.3	GA1	0.05
rep9	10_5	0.75	0.6	1	sim1	0.001	0.3	GA1	0.05
rep9	10_10	1	1	1	sim1	0.001	0.3	GA1	0.05
rep9	50_5	0	0	0	sim1	0.001	0.3	GA1	0.05
rep9	50_10	0.181818	0.1	1	sim1	0.001	0.3	GA1	0.05
rep9	50_25	1	1	1	sim1	0.001	0.3	GA1	0.05
rep9	50_50	1	1	1	sim1	0.001	0.3	GA1	0.05
rep9	100_5	0	0	0	sim1	0.001	0.3	GA1	0.05
rep9	100_10	0	0	0	sim1	0.001	0.3	GA1	0.05
rep9	100_25	0.75	0.6	1	sim1	0.001	0.3	GA1	0.05
rep9	100_50	1	1	1	sim1	0.001	0.3	GA1	0.05
rep9	100_100	1	1	1	sim1	0.001	0.3	GA1	0.05
rep9	200_5	0	0	0	sim1	0.001	0.3	GA1	0.05
rep9	200_10	0	0	0	sim1	0.001	0.3	GA1	0.05
rep9	200_25	0.461538	0.3	1	sim1	0.001	0.3	GA1	0.05
rep9	200_50	0.461538	0.3	1	sim1	0.001	0.3	GA1	0.05
rep9	200_100	1	1	1	sim1	0.001	0.3	GA1	0.05
rep9	200_200	1	1	1	sim1	0.001	0.3	GA1	0.05
rep10	10_5	0.75	0.6	1	sim1	0.001	0.3	GA1	0.05
rep10	10_10	1	1	1	sim1	0.001	0.3	GA1	0.05
rep10	50_5	0	0	0	sim1	0.001	0.3	GA1	0.05
rep10	50_10	0.461538	0.3	1	sim1	0.001	0.3	GA1	0.05
rep10	50_25	1	1	1	sim1	0.001	0.3	GA1	0.05
rep10	50_50	1	1	1	sim1	0.001	0.3	GA1	0.05
rep10	100_5	0.181818	0.1	1	sim1	0.001	0.3	GA1	0.05
rep10	100_10	0	0	0	sim1	0.001	0.3	GA1	0.05
rep10	100_25	0.888889	0.8	1	sim1	0.001	0.3	GA1	0.05
rep10	100_50	1	1	1	sim1	0.001	0.3	GA1	0.05
rep10	100_100	1	1	1	sim1	0.001	0.3	GA1	0.05
rep10	200_5	0	0	0	sim1	0.001	0.3	GA1	0.05
rep10	200_10	0	0	0	sim1	0.001	0.3	GA1	0.05
rep10	200_25	0	0	0	sim1	0.001	0.3	GA1	0.05
rep10	200_50	0.823529	0.7	1	sim1	0.001	0.3	GA1	0.05
rep10	200_100	1	1	1	sim1	0.001	0.3	GA1	0.05
rep10	200_200	1	1	1	sim1	0.001	0.3	GA1	0.05
rep1	10_5	0.666667	0.5	1	sim2	0.001	0.3	GA1	0.15
rep1	10_10	1	1	1	sim2	0.001	0.3	GA1	0.15
rep1	50_5	0.181818	0.1	1	sim2	0.001	0.3	GA1	0.15
rep1	50_10	0.666667	0.5	1	sim2	0.001	0.3	GA1	0.15
rep1	50_25	1	1	1	sim2	0.001	0.3	GA1	0.15
rep1	50_50	1	1	1	sim2	0.001	0.3	GA1	0.15
rep1	100_5	0	0	0	sim2	0.001	0.3	GA1	0.15
rep1	100_10	0.181818	0.1	1	sim2	0.001	0.3	GA1	0.15
rep1	100_25	0.947368	0.9	1	sim2	0.001	0.3	GA1	0.15
rep1	100_50	1	1	1	sim2	0.001	0.3	GA1	0.15
rep1	100_100	1	1	1	sim2	0.001	0.3	GA1	0.15
rep1	200_5	0	0	0	sim2	0.001	0.3	GA1	0.15
rep1	200_10	0	0	0	sim2	0.001	0.3	GA1	0.15
rep1	200_25	0.181818	0.1	1	sim2	0.001	0.3	GA1	0.15
rep1	200_50	0.75	0.6	1	sim2	0.001	0.3	GA1	0.15
rep1	200_100	1	1	1	sim2	0.001	0.3	GA1	0.15
rep1	200_200	1	1	1	sim2	0.001	0.3	GA1	0.15
rep2	10_5	0.888889	0.8	1	sim2	0.001	0.3	GA1	0.15
rep2	10_10	1	1	1	sim2	0.001	0.3	GA1	0.15
rep2	50_5	0.181818	0.1	1	sim2	0.001	0.3	GA1	0.15
rep2	50_10	0.461538	0.3	1	sim2	0.001	0.3	GA1	0.15
rep2	50_25	1	1	1	sim2	0.001	0.3	GA1	0.15
rep2	50_50	1	1	1	sim2	0.001	0.3	GA1	0.15
rep2	100_5	0	0	0	sim2	0.001	0.3	GA1	0.15
rep2	100_10	0.181818	0.1	1	sim2	0.001	0.3	GA1	0.15
rep2	100_25	0.888889	0.8	1	sim2	0.001	0.3	GA1	0.15
rep2	100_50	1	1	1	sim2	0.001	0.3	GA1	0.15
rep2	100_100	1	1	1	sim2	0.001	0.3	GA1	0.15
rep2	200_5	0	0	0	sim2	0.001	0.3	GA1	0.15
rep2	200_10	0	0	0	sim2	0.001	0.3	GA1	0.15
rep2	200_25	0.181818	0.1	1	sim2	0.001	0.3	GA1	0.15
rep2	200_50	0.823529	0.7	1	sim2	0.001	0.3	GA1	0.15
rep2	200_100	1	1	1	sim2	0.001	0.3	GA1	0.15
rep2	200_200	1	1	1	sim2	0.001	0.3	GA1	0.15
rep3	10_5	0.571429	0.4	1	sim2	0.001	0.3	GA1	0.15
rep3	10_10	1	1	1	sim2	0.001	0.3	GA1	0.15
rep3	50_5	0.181818	0.1	1	sim2	0.001	0.3	GA1	0.15
rep3	50_10	0.666667	0.5	1	sim2	0.001	0.3	GA1	0.15
rep3	50_25	1	1	1	sim2	0.001	0.3	GA1	0.15
rep3	50_50	1	1	1	sim2	0.001	0.3	GA1	0.15
rep3	100_5	0.181818	0.1	1	sim2	0.001	0.3	GA1	0.15
rep3	100_10	0.181818	0.1	1	sim2	0.001	0.3	GA1	0.15
rep3	100_25	1	1	1	sim2	0.001	0.3	GA1	0.15
rep3	100_50	1	1	1	sim2	0.001	0.3	GA1	0.15
rep3	100_100	1	1	1	sim2	0.001	0.3	GA1	0.15
rep3	200_5	0	0	0	sim2	0.001	0.3	GA1	0.15
rep3	200_10	0	0	0	sim2	0.001	0.3	GA1	0.15
rep3	200_25	0.333333	0.2	1	sim2	0.001	0.3	GA1	0.15
rep3	200_50	0.947368	0.9	1	sim2	0.001	0.3	GA1	0.15
rep3	200_100	1	1	1	sim2	0.001	0.3	GA1	0.15
rep3	200_200	1	1	1	sim2	0.001	0.3	GA1	0.15
rep4	10_5	0.75	0.6	1	sim2	0.001	0.3	GA1	0.15
rep4	10_10	1	1	1	sim2	0.001	0.3	GA1	0.15
rep4	50_5	0.181818	0.1	1	sim2	0.001	0.3	GA1	0.15
rep4	50_10	0.666667	0.5	1	sim2	0.001	0.3	GA1	0.15
rep4	50_25	1	1	1	sim2	0.001	0.3	GA1	0.15
rep4	50_50	1	1	1	sim2	0.001	0.3	GA1	0.15
rep4	100_5	0.181818	0.1	1	sim2	0.001	0.3	GA1	0.15
rep4	100_10	0.333333	0.2	1	sim2	0.001	0.3	GA1	0.15
rep4	100_25	0.75	0.6	1	sim2	0.001	0.3	GA1	0.15
rep4	100_50	1	1	1	sim2	0.001	0.3	GA1	0.15
rep4	100_100	1	1	1	sim2	0.001	0.3	GA1	0.15
rep4	200_5	0	0	0	sim2	0.001	0.3	GA1	0.15
rep4	200_10	0	0	0	sim2	0.001	0.3	GA1	0.15
rep4	200_25	0.181818	0.1	1	sim2	0.001	0.3	GA1	0.15
rep4	200_50	0.181818	0.1	1	sim2	0.001	0.3	GA1	0.15
rep4	200_100	0.947368	0.9	1	sim2	0.001	0.3	GA1	0.15
rep4	200_200	1	1	1	sim2	0.001	0.3	GA1	0.15
rep5	10_5	0.75	0.6	1	sim2	0.001	0.3	GA1	0.15
rep5	10_10	1	1	1	sim2	0.001	0.3	GA1	0.15
rep5	50_5	0.181818	0.1	1	sim2	0.001	0.3	GA1	0.15
rep5	50_10	0.461538	0.3	1	sim2	0.001	0.3	GA1	0.15
rep5	50_25	1	1	1	sim2	0.001	0.3	GA1	0.15
rep5	50_50	1	1	1	sim2	0.001	0.3	GA1	0.15
rep5	100_5	0	0	0	sim2	0.001	0.3	GA1	0.15
rep5	100_10	0	0	0	sim2	0.001	0.3	GA1	0.15
rep5	100_25	0.888889	0.8	1	sim2	0.001	0.3	GA1	0.15
rep5	100_50	1	1	1	sim2	0.001	0.3	GA1	0.15
rep5	100_100	1	1	1	sim2	0.001	0.3	GA1	0.15
rep5	200_5	0	0	0	sim2	0.001	0.3	GA1	0.15
rep5	200_10	0.181818	0.1	1	sim2	0.001	0.3	GA1	0.15
rep5	200_25	0.333333	0.2	1	sim2	0.001	0.3	GA1	0.15
rep5	200_50	0.888889	0.8	1	sim2	0.001	0.3	GA1	0.15
rep5	200_100	1	1	1	sim2	0.001	0.3	GA1	0.15
rep5	200_200	1	1	1	sim2	0.001	0.3	GA1	0.15
rep6	10_5	0.777778	0.7	0.875	sim2	0.001	0.3	GA1	0.15
rep6	10_10	0.952381	1	0.909091	sim2	0.001	0.3	GA1	0.15
rep6	50_5	0	0	0	sim2	0.001	0.3	GA1	0.15
rep6	50_10	0.888889	0.8	1	sim2	0.001	0.3	GA1	0.15
rep6	50_25	1	1	1	sim2	0.001	0.3	GA1	0.15
rep6	50_50	1	1	1	sim2	0.001	0.3	GA1	0.15
rep6	100_5	0	0	0	sim2	0.001	0.3	GA1	0.15
rep6	100_10	0.181818	0.1	1	sim2	0.001	0.3	GA1	0.15
rep6	100_25	1	1	1	sim2	0.001	0.3	GA1	0.15
rep6	100_50	1	1	1	sim2	0.001	0.3	GA1	0.15
rep6	100_100	1	1	1	sim2	0.001	0.3	GA1	0.15
rep6	200_5	0	0	0	sim2	0.001	0.3	GA1	0.15
rep6	200_10	0	0	0	sim2	0.001	0.3	GA1	0.15
rep6	200_25	0.333333	0.2	1	sim2	0.001	0.3	GA1	0.15
rep6	200_50	0.888889	0.8	1	sim2	0.001	0.3	GA1	0.15
rep6	200_100	1	1	1	sim2	0.001	0.3	GA1	0.15
rep6	200_200	1	1	1	sim2	0.001	0.3	GA1	0.15
rep7	10_5	0.888889	0.8	1	sim2	0.001	0.3	GA1	0.15
rep7	10_10	1	1	1	sim2	0.001	0.3	GA1	0.15
rep7	50_5	0.333333	0.2	1	sim2	0.001	0.3	GA1	0.15
rep7	50_10	0.461538	0.3	1	sim2	0.001	0.3	GA1	0.15
rep7	50_25	1	1	1	sim2	0.001	0.3	GA1	0.15
rep7	50_50	1	1	1	sim2	0.001	0.3	GA1	0.15
rep7	100_5	0	0	0	sim2	0.001	0.3	GA1	0.15
rep7	100_10	0.181818	0.1	1	sim2	0.001	0.3	GA1	0.15
rep7	100_25	0.823529	0.7	1	sim2	0.001	0.3	GA1	0.15
rep7	100_50	1	1	1	sim2	0.001	0.3	GA1	0.15
rep7	100_100	1	1	1	sim2	0.001	0.3	GA1	0.15
rep7	200_5	0	0	0	sim2	0.001	0.3	GA1	0.15
rep7	200_10	0	0	0	sim2	0.001	0.3	GA1	0.15
rep7	200_25	0.181818	0.1	1	sim2	0.001	0.3	GA1	0.15
rep7	200_50	1	1	1	sim2	0.001	0.3	GA1	0.15
rep7	200_100	1	1	1	sim2	0.001	0.3	GA1	0.15
rep7	200_200	1	1	1	sim2	0.001	0.3	GA1	0.15
rep8	10_5	0.461538	0.3	1	sim2	0.001	0.3	GA1	0.15
rep8	10_10	1	1	1	sim2	0.001	0.3	GA1	0.15
rep8	50_5	0.181818	0.1	1	sim2	0.001	0.3	GA1	0.15
rep8	50_10	0.666667	0.5	1	sim2	0.001	0.3	GA1	0.15
rep8	50_25	1	1	1	sim2	0.001	0.3	GA1	0.15
rep8	50_50	1	1	1	sim2	0.001	0.3	GA1	0.15
rep8	100_5	0	0	0	sim2	0.001	0.3	GA1	0.15
rep8	100_10	0	0	0	sim2	0.001	0.3	GA1	0.15
rep8	100_25	0.947368	0.9	1	sim2	0.001	0.3	GA1	0.15
rep8	100_50	1	1	1	sim2	0.001	0.3	GA1	0.15
rep8	100_100	1	1	1	sim2	0.001	0.3	GA1	0.15
rep8	200_5	0	0	0	sim2	0.001	0.3	GA1	0.15
rep8	200_10	0	0	0	sim2	0.001	0.3	GA1	0.15
rep8	200_25	0.333333	0.2	1	sim2	0.001	0.3	GA1	0.15
rep8	200_50	0.823529	0.7	1	sim2	0.001	0.3	GA1	0.15
rep8	200_100	1	1	1	sim2	0.001	0.3	GA1	0.15
rep8	200_200	1	1	1	sim2	0.001	0.3	GA1	0.15
rep9	10_5	0.75	0.6	1	sim2	0.001	0.3	GA1	0.15
rep9	10_10	1	1	1	sim2	0.001	0.3	GA1	0.15
rep9	50_5	0.461538	0.3	1	sim2	0.001	0.3	GA1	0.15
rep9	50_10	0.571429	0.4	1	sim2	0.001	0.3	GA1	0.15
rep9	50_25	1	1	1	sim2	0.001	0.3	GA1	0.15
rep9	50_50	1	1	1	sim2	0.001	0.3	GA1	0.15
rep9	100_5	0	0	0	sim2	0.001	0.3	GA1	0.15
rep9	100_10	0.181818	0.1	1	sim2	0.001	0.3	GA1	0.15
rep9	100_25	0.823529	0.7	1	sim2	0.001	0.3	GA1	0.15
rep9	100_50	1	1	1	sim2	0.001	0.3	GA1	0.15
rep9	100_100	1	1	1	sim2	0.001	0.3	GA1	0.15
rep9	200_5	0	0	0	sim2	0.001	0.3	GA1	0.15
rep9	200_10	0	0	0	sim2	0.001	0.3	GA1	0.15
rep9	200_25	0.461538	0.3	1	sim2	0.001	0.3	GA1	0.15
rep9	200_50	0.461538	0.3	1	sim2	0.001	0.3	GA1	0.15
rep9	200_100	1	1	1	sim2	0.001	0.3	GA1	0.15
rep9	200_200	1	1	1	sim2	0.001	0.3	GA1	0.15
rep10	10_5	0.823529	0.7	1	sim2	0.001	0.3	GA1	0.15
rep10	10_10	1	1	1	sim2	0.001	0.3	GA1	0.15
rep10	50_5	0	0	0	sim2	0.001	0.3	GA1	0.15
rep10	50_10	0.666667	0.5	1	sim2	0.001	0.3	GA1	0.15
rep10	50_25	1	1	1	sim2	0.001	0.3	GA1	0.15
rep10	50_50	1	1	1	sim2	0.001	0.3	GA1	0.15
rep10	100_5	0	0	0	sim2	0.001	0.3	GA1	0.15
rep10	100_10	0	0	0	sim2	0.001	0.3	GA1	0.15
rep10	100_25	0.888889	0.8	1	sim2	0.001	0.3	GA1	0.15
rep10	100_50	1	1	1	sim2	0.001	0.3	GA1	0.15
rep10	100_100	1	1	1	sim2	0.001	0.3	GA1	0.15
rep10	200_5	0	0	0	sim2	0.001	0.3	GA1	0.15
rep10	200_10	0	0	0	sim2	0.001	0.3	GA1	0.15
rep10	200_25	0.333333	0.2	1	sim2	0.001	0.3	GA1	0.15
rep10	200_50	0.947368	0.9	1	sim2	0.001	0.3	GA1	0.15
rep10	200_100	1	1	1	sim2	0.001	0.3	GA1	0.15
rep10	200_200	1	1	1	sim2	0.001	0.3	GA1	0.15
rep1	10_5	0.888889	0.8	1	sim3	0.001	0.3	GA2	0.05
rep1	10_10	1	1	1	sim3	0.001	0.3	GA2	0.05
rep1	50_5	0	0	0	sim3	0.001	0.3	GA2	0.05
rep1	50_10	0.571429	0.4	1	sim3	0.001	0.3	GA2	0.05
rep1	50_25	1	1	1	sim3	0.001	0.3	GA2	0.05
rep1	50_50	1	1	1	sim3	0.001	0.3	GA2	0.05
rep1	100_5	0	0	0	sim3	0.001	0.3	GA2	0.05
rep1	100_10	0.181818	0.1	1	sim3	0.001	0.3	GA2	0.05
rep1	100_25	0.888889	0.8	1	sim3	0.001	0.3	GA2	0.05
rep1	100_50	1	1	1	sim3	0.001	0.3	GA2	0.05
rep1	100_100	1	1	1	sim3	0.001	0.3	GA2	0.05
rep1	200_5	0	0	0	sim3	0.001	0.3	GA2	0.05
rep1	200_10	0	0	0	sim3	0.001	0.3	GA2	0.05
rep1	200_25	0.333333	0.2	1	sim3	0.001	0.3	GA2	0.05
rep1	200_50	0.888889	0.8	1	sim3	0.001	0.3	GA2	0.05
rep1	200_100	1	1	1	sim3	0.001	0.3	GA2	0.05
rep1	200_200	1	1	1	sim3	0.001	0.3	GA2	0.05
rep2	10_5	0.888889	0.8	1	sim3	0.001	0.3	GA2	0.05
rep2	10_10	0.947368	0.9	1	sim3	0.001	0.3	GA2	0.05
rep2	50_5	0.181818	0.1	1	sim3	0.001	0.3	GA2	0.05
rep2	50_10	0.571429	0.4	1	sim3	0.001	0.3	GA2	0.05
rep2	50_25	1	1	1	sim3	0.001	0.3	GA2	0.05
rep2	50_50	1	1	1	sim3	0.001	0.3	GA2	0.05
rep2	100_5	0	0	0	sim3	0.001	0.3	GA2	0.05
rep2	100_10	0.181818	0.1	1	sim3	0.001	0.3	GA2	0.05
rep2	100_25	0.823529	0.7	1	sim3	0.001	0.3	GA2	0.05
rep2	100_50	1	1	1	sim3	0.001	0.3	GA2	0.05
rep2	100_100	1	1	1	sim3	0.001	0.3	GA2	0.05
rep2	200_5	0	0	0	sim3	0.001	0.3	GA2	0.05
rep2	200_10	0	0	0	sim3	0.001	0.3	GA2	0.05
rep2	200_25	0.181818	0.1	1	sim3	0.001	0.3	GA2	0.05
rep2	200_50	0.823529	0.7	1	sim3	0.001	0.3	GA2	0.05
rep2	200_100	1	1	1	sim3	0.001	0.3	GA2	0.05
rep2	200_200	1	1	1	sim3	0.001	0.3	GA2	0.05
rep3	10_5	0.666667	0.5	1	sim3	0.001	0.3	GA2	0.05
rep3	10_10	0.947368	0.9	1	sim3	0.001	0.3	GA2	0.05
rep3	50_5	0	0	0	sim3	0.001	0.3	GA2	0.05
rep3	50_10	0.181818	0.1	1	sim3	0.001	0.3	GA2	0.05
rep3	50_25	0.947368	0.9	1	sim3	0.001	0.3	GA2	0.05
rep3	50_50	1	1	1	sim3	0.001	0.3	GA2	0.05
rep3	100_5	0	0	0	sim3	0.001	0.3	GA2	0.05
rep3	100_10	0	0	0	sim3	0.001	0.3	GA2	0.05
rep3	100_25	0.823529	0.7	1	sim3	0.001	0.3	GA2	0.05
rep3	100_50	0.888889	0.8	1	sim3	0.001	0.3	GA2	0.05
rep3	100_100	1	1	1	sim3	0.001	0.3	GA2	0.05
rep3	200_5	0	0	0	sim3	0.001	0.3	GA2	0.05
rep3	200_10	0	0	0	sim3	0.001	0.3	GA2	0.05
rep3	200_25	0	0	0	sim3	0.001	0.3	GA2	0.05
rep3	200_50	0.461538	0.3	1	sim3	0.001	0.3	GA2	0.05
rep3	200_100	0.888889	0.8	1	sim3	0.001	0.3	GA2	0.05
rep3	200_200	1	1	1	sim3	0.001	0.3	GA2	0.05
rep4	10_5	0.75	0.6	1	sim3	0.001	0.3	GA2	0.05
rep4	10_10	1	1	1	sim3	0.001	0.3	GA2	0.05
rep4	50_5	0	0	0	sim3	0.001	0.3	GA2	0.05
rep4	50_10	0.571429	0.4	1	sim3	0.001	0.3	GA2	0.05
rep4	50_25	1	1	1	sim3	0.001	0.3	GA2	0.05
rep4	50_50	1	1	1	sim3	0.001	0.3	GA2	0.05
rep4	100_5	0.181818	0.1	1	sim3	0.001	0.3	GA2	0.05
rep4	100_10	0.461538	0.3	1	sim3	0.001	0.3	GA2	0.05
rep4	100_25	0.947368	0.9	1	sim3	0.001	0.3	GA2	0.05
rep4	100_50	1	1	1	sim3	0.001	0.3	GA2	0.05
rep4	100_100	1	1	1	sim3	0.001	0.3	GA2	0.05
rep4	200_5	0	0	0	sim3	0.001	0.3	GA2	0.05
rep4	200_10	0	0	0	sim3	0.001	0.3	GA2	0.05
rep4	200_25	0.181818	0.1	1	sim3	0.001	0.3	GA2	0.05
rep4	200_50	0.666667	0.5	1	sim3	0.001	0.3	GA2	0.05
rep4	200_100	1	1	1	sim3	0.001	0.3	GA2	0.05
rep4	200_200	1	1	1	sim3	0.001	0.3	GA2	0.05
rep5	10_5	0.75	0.6	1	sim3	0.001	0.3	GA2	0.05
rep5	10_10	1	1	1	sim3	0.001	0.3	GA2	0.05
rep5	50_5	0	0	0	sim3	0.001	0.3	GA2	0.05
rep5	50_10	0.181818	0.1	1	sim3	0.001	0.3	GA2	0.05
rep5	50_25	0.888889	0.8	1	sim3	0.001	0.3	GA2	0.05
rep5	50_50	1	1	1	sim3	0.001	0.3	GA2	0.05
rep5	100_5	0	0	0	sim3	0.001	0.3	GA2	0.05
rep5	100_10	0.181818	0.1	1	sim3	0.001	0.3	GA2	0.05
rep5	100_25	0.75	0.6	1	sim3	0.001	0.3	GA2	0.05
rep5	100_50	1	1	1	sim3	0.001	0.3	GA2	0.05
rep5	100_100	1	1	1	sim3	0.001	0.3	GA2	0.05
rep5	200_5	0	0	0	sim3	0.001	0.3	GA2	0.05
rep5	200_10	0	0	0	sim3	0.001	0.3	GA2	0.05
rep5	200_25	0	0	0	sim3	0.001	0.3	GA2	0.05
rep5	200_50	0.461538	0.3	1	sim3	0.001	0.3	GA2	0.05
rep5	200_100	1	1	1	sim3	0.001	0.3	GA2	0.05
rep5	200_200	1	1	1	sim3	0.001	0.3	GA2	0.05
rep6	10_5	0.461538	0.3	1	sim3	0.001	0.3	GA2	0.05
rep6	10_10	0.888889	0.8	1	sim3	0.001	0.3	GA2	0.05
rep6	50_5	0	0	0	sim3	0.001	0.3	GA2	0.05
rep6	50_10	0.181818	0.1	1	sim3	0.001	0.3	GA2	0.05
rep6	50_25	1	1	1	sim3	0.001	0.3	GA2	0.05
rep6	50_50	1	1	1	sim3	0.001	0.3	GA2	0.05
rep6	100_5	0	0	0	sim3	0.001	0.3	GA2	0.05
rep6	100_10	0	0	0	sim3	0.001	0.3	GA2	0.05
rep6	100_25	0.75	0.6	1	sim3	0.001	0.3	GA2	0.05
rep6	100_50	1	1	1	sim3	0.001	0.3	GA2	0.05
rep6	100_100	1	1	1	sim3	0.001	0.3	GA2	0.05
rep6	200_5	0	0	0	sim3	0.001	0.3	GA2	0.05
rep6	200_10	0	0	0	sim3	0.001	0.3	GA2	0.05
rep6	200_25	0	0	0	sim3	0.001	0.3	GA2	0.05
rep6	200_50	0.461538	0.3	1	sim3	0.001	0.3	GA2	0.05
rep6	200_100	1	1	1	sim3	0.001	0.3	GA2	0.05
rep6	200_200	1	1	1	sim3	0.001	0.3	GA2	0.05
rep7	10_5	0.75	0.6	1	sim3	0.001	0.3	GA2	0.05
rep7	10_10	1	1	1	sim3	0.001	0.3	GA2	0.05
rep7	50_5	0	0	0	sim3	0.001	0.3	GA2	0.05
rep7	50_10	0.75	0.6	1	sim3	0.001	0.3	GA2	0.05
rep7	50_25	0.947368	0.9	1	sim3	0.001	0.3	GA2	0.05
rep7	50_50	1	1	1	sim3	0.001	0.3	GA2	0.05
rep7	100_5	0	0	0	sim3	0.001	0.3	GA2	0.05
rep7	100_10	0.181818	0.1	1	sim3	0.001	0.3	GA2	0.05
rep7	100_25	0.571429	0.4	1	sim3	0.001	0.3	GA2	0.05
rep7	100_50	1	1	1	sim3	0.001	0.3	GA2	0.05
rep7	100_100	1	1	1	sim3	0.001	0.3	GA2	0.05
rep7	200_5	0	0	0	sim3	0.001	0.3	GA2	0.05
rep7	200_10	0	0	0	sim3	0.001	0.3	GA2	0.05
rep7	200_25	0	0	0	sim3	0.001	0.3	GA2	0.05
rep7	200_50	0.571429	0.4	1	sim3	0.001	0.3	GA2	0.05
rep7	200_100	1	1	1	sim3	0.001	0.3	GA2	0.05
rep7	200_200	1	1	1	sim3	0.001	0.3	GA2	0.05
rep8	10_5	0.75	0.6	1	sim3	0.001	0.3	GA2	0.05
rep8	10_10	0.947368	0.9	1	sim3	0.001	0.3	GA2	0.05
rep8	50_5	0	0	0	sim3	0.001	0.3	GA2	0.05
rep8	50_10	0.181818	0.1	1	sim3	0.001	0.3	GA2	0.05
rep8	50_25	1	1	1	sim3	0.001	0.3	GA2	0.05
rep8	50_50	1	1	1	sim3	0.001	0.3	GA2	0.05
rep8	100_5	0	0	0	sim3	0.001	0.3	GA2	0.05
rep8	100_10	0.181818	0.1	1	sim3	0.001	0.3	GA2	0.05
rep8	100_25	0.888889	0.8	1	sim3	0.001	0.3	GA2	0.05
rep8	100_50	1	1	1	sim3	0.001	0.3	GA2	0.05
rep8	100_100	1	1	1	sim3	0.001	0.3	GA2	0.05
rep8	200_5	0	0	0	sim3	0.001	0.3	GA2	0.05
rep8	200_10	0.181818	0.1	1	sim3	0.001	0.3	GA2	0.05
rep8	200_25	0.181818	0.1	1	sim3	0.001	0.3	GA2	0.05
rep8	200_50	0.571429	0.4	1	sim3	0.001	0.3	GA2	0.05
rep8	200_100	1	1	1	sim3	0.001	0.3	GA2	0.05
rep8	200_200	1	1	1	sim3	0.001	0.3	GA2	0.05
rep9	10_5	0.461538	0.3	1	sim3	0.001	0.3	GA2	0.05
rep9	10_10	1	1	1	sim3	0.001	0.3	GA2	0.05
rep9	50_5	0.461538	0.3	1	sim3	0.001	0.3	GA2	0.05
rep9	50_10	0.461538	0.3	1	sim3	0.001	0.3	GA2	0.05
rep9	50_25	1	1	1	sim3	0.001	0.3	GA2	0.05
rep9	50_50	1	1	1	sim3	0.001	0.3	GA2	0.05
rep9	100_5	0	0	0	sim3	0.001	0.3	GA2	0.05
rep9	100_10	0.181818	0.1	1	sim3	0.001	0.3	GA2	0.05
rep9	100_25	0.666667	0.5	1	sim3	0.001	0.3	GA2	0.05
rep9	100_50	1	1	1	sim3	0.001	0.3	GA2	0.05
rep9	100_100	1	1	1	sim3	0.001	0.3	GA2	0.05
rep9	200_5	0	0	0	sim3	0.001	0.3	GA2	0.05
rep9	200_10	0.181818	0.1	1	sim3	0.001	0.3	GA2	0.05
rep9	200_25	0	0	0	sim3	0.001	0.3	GA2	0.05
rep9	200_50	0.461538	0.3	1	sim3	0.001	0.3	GA2	0.05
rep9	200_100	1	1	1	sim3	0.001	0.3	GA2	0.05
rep9	200_200	1	1	1	sim3	0.001	0.3	GA2	0.05
rep10	10_5	0.666667	0.5	1	sim3	0.001	0.3	GA2	0.05
rep10	10_10	1	1	1	sim3	0.001	0.3	GA2	0.05
rep10	50_5	0	0	0	sim3	0.001	0.3	GA2	0.05
rep10	50_10	0.461538	0.3	1	sim3	0.001	0.3	GA2	0.05
rep10	50_25	1	1	1	sim3	0.001	0.3	GA2	0.05
rep10	50_50	1	1	1	sim3	0.001	0.3	GA2	0.05
rep10	100_5	0.181818	0.1	1	sim3	0.001	0.3	GA2	0.05
rep10	100_10	0.181818	0.1	1	sim3	0.001	0.3	GA2	0.05
rep10	100_25	0.947368	0.9	1	sim3	0.001	0.3	GA2	0.05
rep10	100_50	1	1	1	sim3	0.001	0.3	GA2	0.05
rep10	100_100	1	1	1	sim3	0.001	0.3	GA2	0.05
rep10	200_5	0.181818	0.1	1	sim3	0.001	0.3	GA2	0.05
rep10	200_10	0	0	0	sim3	0.001	0.3	GA2	0.05
rep10	200_25	0.181818	0.1	1	sim3	0.001	0.3	GA2	0.05
rep10	200_50	0.571429	0.4	1	sim3	0.001	0.3	GA2	0.05
rep10	200_100	0.947368	0.9	1	sim3	0.001	0.3	GA2	0.05
rep10	200_200	1	1	1	sim3	0.001	0.3	GA2	0.05
rep1	10_5	0.888889	0.8	1	sim4	0.001	0.3	GA2	0.15
rep1	10_10	1	1	1	sim4	0.001	0.3	GA2	0.15
rep1	50_5	0.181818	0.1	1	sim4	0.001	0.3	GA2	0.15
rep1	50_10	0.666667	0.5	1	sim4	0.001	0.3	GA2	0.15
rep1	50_25	1	1	1	sim4	0.001	0.3	GA2	0.15
rep1	50_50	1	1	1	sim4	0.001	0.3	GA2	0.15
rep1	100_5	0	0	0	sim4	0.001	0.3	GA2	0.15
rep1	100_10	0.461538	0.3	1	sim4	0.001	0.3	GA2	0.15
rep1	100_25	0.947368	0.9	1	sim4	0.001	0.3	GA2	0.15
rep1	100_50	1	1	1	sim4	0.001	0.3	GA2	0.15
rep1	100_100	1	1	1	sim4	0.001	0.3	GA2	0.15
rep1	200_5	0	0	0	sim4	0.001	0.3	GA2	0.15
rep1	200_10	0	0	0	sim4	0.001	0.3	GA2	0.15
rep1	200_25	0.181818	0.1	1	sim4	0.001	0.3	GA2	0.15
rep1	200_50	0.823529	0.7	1	sim4	0.001	0.3	GA2	0.15
rep1	200_100	1	1	1	sim4	0.001	0.3	GA2	0.15
rep1	200_200	1	1	1	sim4	0.001	0.3	GA2	0.15
rep2	10_5	0.888889	0.8	1	sim4	0.001	0.3	GA2	0.15
rep2	10_10	1	1	1	sim4	0.001	0.3	GA2	0.15
rep2	50_5	0.181818	0.1	1	sim4	0.001	0.3	GA2	0.15
rep2	50_10	0.666667	0.5	1	sim4	0.001	0.3	GA2	0.15
rep2	50_25	1	1	1	sim4	0.001	0.3	GA2	0.15
rep2	50_50	1	1	1	sim4	0.001	0.3	GA2	0.15
rep2	100_5	0	0	0	sim4	0.001	0.3	GA2	0.15
rep2	100_10	0.333333	0.2	1	sim4	0.001	0.3	GA2	0.15
rep2	100_25	0.888889	0.8	1	sim4	0.001	0.3	GA2	0.15
rep2	100_50	1	1	1	sim4	0.001	0.3	GA2	0.15
rep2	100_100	1	1	1	sim4	0.001	0.3	GA2	0.15
rep2	200_5	0.181818	0.1	1	sim4	0.001	0.3	GA2	0.15
rep2	200_10	0.181818	0.1	1	sim4	0.001	0.3	GA2	0.15
rep2	200_25	0.181818	0.1	1	sim4	0.001	0.3	GA2	0.15
rep2	200_50	0.888889	0.8	1	sim4	0.001	0.3	GA2	0.15
rep2	200_100	1	1	1	sim4	0.001	0.3	GA2	0.15
rep2	200_200	1	1	1	sim4	0.001	0.3	GA2	0.15
rep3	10_5	0.888889	0.8	1	sim4	0.001	0.3	GA2	0.15
rep3	10_10	0.947368	0.9	1	sim4	0.001	0.3	GA2	0.15
rep3	50_5	0	0	0	sim4	0.001	0.3	GA2	0.15
rep3	50_10	0.461538	0.3	1	sim4	0.001	0.3	GA2	0.15
rep3	50_25	0.947368	0.9	1	sim4	0.001	0.3	GA2	0.15
rep3	50_50	1	1	1	sim4	0.001	0.3	GA2	0.15
rep3	100_5	0	0	0	sim4	0.001	0.3	GA2	0.15
rep3	100_10	0	0	0	sim4	0.001	0.3	GA2	0.15
rep3	100_25	0.823529	0.7	1	sim4	0.001	0.3	GA2	0.15
rep3	100_50	1	1	1	sim4	0.001	0.3	GA2	0.15
rep3	100_100	1	1	1	sim4	0.001	0.3	GA2	0.15
rep3	200_5	0	0	0	sim4	0.001	0.3	GA2	0.15
rep3	200_10	0	0	0	sim4	0.001	0.3	GA2	0.15
rep3	200_25	0.181818	0.1	1	sim4	0.001	0.3	GA2	0.15
rep3	200_50	0.571429	0.4	1	sim4	0.001	0.3	GA2	0.15
rep3	200_100	1	1	1	sim4	0.001	0.3	GA2	0.15
rep3	200_200	1	1	1	sim4	0.001	0.3	GA2	0.15
rep4	10_5	0.823529	0.7	1	sim4	0.001	0.3	GA2	0.15
rep4	10_10	1	1	1	sim4	0.001	0.3	GA2	0.15
rep4	50_5	0.333333	0.2	1	sim4	0.001	0.3	GA2	0.15
rep4	50_10	0.666667	0.5	1	sim4	0.001	0.3	GA2	0.15
rep4	50_25	1	1	1	sim4	0.001	0.3	GA2	0.15
rep4	50_50	1	1	1	sim4	0.001	0.3	GA2	0.15
rep4	100_5	0	0	0	sim4	0.001	0.3	GA2	0.15
rep4	100_10	0.666667	0.5	1	sim4	0.001	0.3	GA2	0.15
rep4	100_25	1	1	1	sim4	0.001	0.3	GA2	0.15
rep4	100_50	1	1	1	sim4	0.001	0.3	GA2	0.15
rep4	100_100	1	1	1	sim4	0.001	0.3	GA2	0.15
rep4	200_5	0	0	0	sim4	0.001	0.3	GA2	0.15
rep4	200_10	0.181818	0.1	1	sim4	0.001	0.3	GA2	0.15
rep4	200_25	0.333333	0.2	1	sim4	0.001	0.3	GA2	0.15
rep4	200_50	0.888889	0.8	1	sim4	0.001	0.3	GA2	0.15
rep4	200_100	1	1	1	sim4	0.001	0.3	GA2	0.15
rep4	200_200	1	1	1	sim4	0.001	0.3	GA2	0.15
rep5	10_5	0.75	0.6	1	sim4	0.001	0.3	GA2	0.15
rep5	10_10	1	1	1	sim4	0.001	0.3	GA2	0.15
rep5	50_5	0	0	0	sim4	0.001	0.3	GA2	0.15
rep5	50_10	0.666667	0.5	1	sim4	0.001	0.3	GA2	0.15
rep5	50_25	1	1	1	sim4	0.001	0.3	GA2	0.15
rep5	50_50	1	1	1	sim4	0.001	0.3	GA2	0.15
rep5	100_5	0	0	0	sim4	0.001	0.3	GA2	0.15
rep5	100_10	0.333333	0.2	1	sim4	0.001	0.3	GA2	0.15
rep5	100_25	1	1	1	sim4	0.001	0.3	GA2	0.15
rep5	100_50	1	1	1	sim4	0.001	0.3	GA2	0.15
rep5	100_100	1	1	1	sim4	0.001	0.3	GA2	0.15
rep5	200_5	0	0	0	sim4	0.001	0.3	GA2	0.15
rep5	200_10	0	0	0	sim4	0.001	0.3	GA2	0.15
rep5	200_25	0.571429	0.4	1	sim4	0.001	0.3	GA2	0.15
rep5	200_50	0.666667	0.5	1	sim4	0.001	0.3	GA2	0.15
rep5	200_100	1	1	1	sim4	0.001	0.3	GA2	0.15
rep5	200_200	1	1	1	sim4	0.001	0.3	GA2	0.15
rep6	10_5	0.571429	0.4	1	sim4	0.001	0.3	GA2	0.15
rep6	10_10	1	1	1	sim4	0.001	0.3	GA2	0.15
rep6	50_5	0	0	0	sim4	0.001	0.3	GA2	0.15
rep6	50_10	0.461538	0.3	1	sim4	0.001	0.3	GA2	0.15
rep6	50_25	1	1	1	sim4	0.001	0.3	GA2	0.15
rep6	50_50	1	1	1	sim4	0.001	0.3	GA2	0.15
rep6	100_5	0	0	0	sim4	0.001	0.3	GA2	0.15
rep6	100_10	0.181818	0.1	1	sim4	0.001	0.3	GA2	0.15
rep6	100_25	0.947368	0.9	1	sim4	0.001	0.3	GA2	0.15
rep6	100_50	1	1	1	sim4	0.001	0.3	GA2	0.15
rep6	100_100	1	1	1	sim4	0.001	0.3	GA2	0.15
rep6	200_5	0	0	0	sim4	0.001	0.3	GA2	0.15
rep6	200_10	0	0	0	sim4	0.001	0.3	GA2	0.15
rep6	200_25	0.181818	0.1	1	sim4	0.001	0.3	GA2	0.15
rep6	200_50	0.823529	0.7	1	sim4	0.001	0.3	GA2	0.15
rep6	200_100	1	1	1	sim4	0.001	0.3	GA2	0.15
rep6	200_200	1	1	1	sim4	0.001	0.3	GA2	0.15
rep7	10_5	0.823529	0.7	1	sim4	0.001	0.3	GA2	0.15
rep7	10_10	1	1	1	sim4	0.001	0.3	GA2	0.15
rep7	50_5	0	0	0	sim4	0.001	0.3	GA2	0.15
rep7	50_10	0.888889	0.8	1	sim4	0.001	0.3	GA2	0.15
rep7	50_25	1	1	1	sim4	0.001	0.3	GA2	0.15
rep7	50_50	1	1	1	sim4	0.001	0.3	GA2	0.15
rep7	100_5	0	0	0	sim4	0.001	0.3	GA2	0.15
rep7	100_10	0	0	0	sim4	0.001	0.3	GA2	0.15
rep7	100_25	0.888889	0.8	1	sim4	0.001	0.3	GA2	0.15
rep7	100_50	1	1	1	sim4	0.001	0.3	GA2	0.15
rep7	100_100	1	1	1	sim4	0.001	0.3	GA2	0.15
rep7	200_5	0	0	0	sim4	0.001	0.3	GA2	0.15
rep7	200_10	0	0	0	sim4	0.001	0.3	GA2	0.15
rep7	200_25	0.181818	0.1	1	sim4	0.001	0.3	GA2	0.15
rep7	200_50	0.823529	0.7	1	sim4	0.001	0.3	GA2	0.15
rep7	200_100	1	1	1	sim4	0.001	0.3	GA2	0.15
rep7	200_200	1	1	1	sim4	0.001	0.3	GA2	0.15
rep8	10_5	0.823529	0.7	1	sim4	0.001	0.3	GA2	0.15
rep8	10_10	0.947368	0.9	1	sim4	0.001	0.3	GA2	0.15
rep8	50_5	0	0	0	sim4	0.001	0.3	GA2	0.15
rep8	50_10	0.181818	0.1	1	sim4	0.001	0.3	GA2	0.15
rep8	50_25	1	1	1	sim4	0.001	0.3	GA2	0.15
rep8	50_50	1	1	1	sim4	0.001	0.3	GA2	0.15
rep8	100_5	0.181818	0.1	1	sim4	0.001	0.3	GA2	0.15
rep8	100_10	0.181818	0.1	1	sim4	0.001	0.3	GA2	0.15
rep8	100_25	0.888889	0.8	1	sim4	0.001	0.3	GA2	0.15
rep8	100_50	1	1	1	sim4	0.001	0.3	GA2	0.15
rep8	100_100	1	1	1	sim4	0.001	0.3	GA2	0.15
rep8	200_5	0	0	0	sim4	0.001	0.3	GA2	0.15
rep8	200_10	0	0	0	sim4	0.001	0.3	GA2	0.15
rep8	200_25	0.181818	0.1	1	sim4	0.001	0.3	GA2	0.15
rep8	200_50	0.571429	0.4	1	sim4	0.001	0.3	GA2	0.15
rep8	200_100	1	1	1	sim4	0.001	0.3	GA2	0.15
rep8	200_200	1	1	1	sim4	0.001	0.3	GA2	0.15
rep9	10_5	0.461538	0.3	1	sim4	0.001	0.3	GA2	0.15
rep9	10_10	1	1	1	sim4	0.001	0.3	GA2	0.15
rep9	50_5	0.461538	0.3	1	sim4	0.001	0.3	GA2	0.15
rep9	50_10	0.75	0.6	1	sim4	0.001	0.3	GA2	0.15
rep9	50_25	1	1	1	sim4	0.001	0.3	GA2	0.15
rep9	50_50	1	1	1	sim4	0.001	0.3	GA2	0.15
rep9	100_5	0	0	0	sim4	0.001	0.3	GA2	0.15
rep9	100_10	0.333333	0.2	1	sim4	0.001	0.3	GA2	0.15
rep9	100_25	0.75	0.6	1	sim4	0.001	0.3	GA2	0.15
rep9	100_50	1	1	1	sim4	0.001	0.3	GA2	0.15
rep9	100_100	1	1	1	sim4	0.001	0.3	GA2	0.15
rep9	200_5	0	0	0	sim4	0.001	0.3	GA2	0.15
rep9	200_10	0.181818	0.1	1	sim4	0.001	0.3	GA2	0.15
rep9	200_25	0	0	0	sim4	0.001	0.3	GA2	0.15
rep9	200_50	0.75	0.6	1	sim4	0.001	0.3	GA2	0.15
rep9	200_100	1	1	1	sim4	0.001	0.3	GA2	0.15
rep9	200_200	1	1	1	sim4	0.001	0.3	GA2	0.15
rep10	10_5	0.823529	0.7	1	sim4	0.001	0.3	GA2	0.15
rep10	10_10	1	1	1	sim4	0.001	0.3	GA2	0.15
rep10	50_5	0.181818	0.1	1	sim4	0.001	0.3	GA2	0.15
rep10	50_10	0.571429	0.4	1	sim4	0.001	0.3	GA2	0.15
rep10	50_25	1	1	1	sim4	0.001	0.3	GA2	0.15
rep10	50_50	1	1	1	sim4	0.001	0.3	GA2	0.15
rep10	100_5	0	0	0	sim4	0.001	0.3	GA2	0.15
rep10	100_10	0	0	0	sim4	0.001	0.3	GA2	0.15
rep10	100_25	1	1	1	sim4	0.001	0.3	GA2	0.15
rep10	100_50	1	1	1	sim4	0.001	0.3	GA2	0.15
rep10	100_100	1	1	1	sim4	0.001	0.3	GA2	0.15
rep10	200_5	0	0	0	sim4	0.001	0.3	GA2	0.15
rep10	200_10	0	0	0	sim4	0.001	0.3	GA2	0.15
rep10	200_25	0.181818	0.1	1	sim4	0.001	0.3	GA2	0.15
rep10	200_50	0.666667	0.5	1	sim4	0.001	0.3	GA2	0.15
rep10	200_100	1	1	1	sim4	0.001	0.3	GA2	0.15
rep10	200_200	1	1	1	sim4	0.001	0.3	GA2	0.15
rep1	10_5	0.181818	0.1	1	sim5	0.01	0.3	GA1	0.05
rep1	10_10	0.181818	0.1	1	sim5	0.01	0.3	GA1	0.05
rep1	50_5	0	0	0	sim5	0.01	0.3	GA1	0.05
rep1	50_10	0	0	0	sim5	0.01	0.3	GA1	0.05
rep1	50_25	0	0	0	sim5	0.01	0.3	GA1	0.05
rep1	50_50	0.571429	0.4	1	sim5	0.01	0.3	GA1	0.05
rep1	100_5	0	0	0	sim5	0.01	0.3	GA1	0.05
rep1	100_10	0	0	0	sim5	0.01	0.3	GA1	0.05
rep1	100_25	0	0	0	sim5	0.01	0.3	GA1	0.05
rep1	100_50	0.333333	0.2	1	sim5	0.01	0.3	GA1	0.05
rep1	100_100	0.888889	0.8	1	sim5	0.01	0.3	GA1	0.05
rep1	200_5	0	0	0	sim5	0.01	0.3	GA1	0.05
rep1	200_10	0	0	0	sim5	0.01	0.3	GA1	0.05
rep1	200_25	0	0	0	sim5	0.01	0.3	GA1	0.05
rep1	200_50	0	0	0	sim5	0.01	0.3	GA1	0.05
rep1	200_100	0.461538	0.3	1	sim5	0.01	0.3	GA1	0.05
rep1	200_200	1	1	1	sim5	0.01	0.3	GA1	0.05
rep2	10_5	0	0	0	sim5	0.01	0.3	GA1	0.05
rep2	10_10	0.181818	0.1	1	sim5	0.01	0.3	GA1	0.05
rep2	50_5	0	0	0	sim5	0.01	0.3	GA1	0.05
rep2	50_10	0	0	0	sim5	0.01	0.3	GA1	0.05
rep2	50_25	0	0	0	sim5	0.01	0.3	GA1	0.05
rep2	50_50	0.181818	0.1	1	sim5	0.01	0.3	GA1	0.05
rep2	100_5	0	0	0	sim5	0.01	0.3	GA1	0.05
rep2	100_10	0	0	0	sim5	0.01	0.3	GA1	0.05
rep2	100_25	0	0	0	sim5	0.01	0.3	GA1	0.05
rep2	100_50	0.333333	0.2	1	sim5	0.01	0.3	GA1	0.05
rep2	100_100	0.823529	0.7	1	sim5	0.01	0.3	GA1	0.05
rep2	200_5	0	0	0	sim5	0.01	0.3	GA1	0.05
rep2	200_10	0	0	0	sim5	0.01	0.3	GA1	0.05
rep2	200_25	0	0	0	sim5	0.01	0.3	GA1	0.05
rep2	200_50	0	0	0	sim5	0.01	0.3	GA1	0.05
rep2	200_100	0.333333	0.2	1	sim5	0.01	0.3	GA1	0.05
rep2	200_200	1	1	1	sim5	0.01	0.3	GA1	0.05
rep3	10_5	0	0	0	sim5	0.01	0.3	GA1	0.05
rep3	10_10	0	0	0	sim5	0.01	0.3	GA1	0.05
rep3	50_5	0	0	0	sim5	0.01	0.3	GA1	0.05
rep3	50_10	0	0	0	sim5	0.01	0.3	GA1	0.05
rep3	50_25	0.181818	0.1	1	sim5	0.01	0.3	GA1	0.05
rep3	50_50	0.666667	0.5	1	sim5	0.01	0.3	GA1	0.05
rep3	100_5	0	0	0	sim5	0.01	0.3	GA1	0.05
rep3	100_10	0	0	0	sim5	0.01	0.3	GA1	0.05
rep3	100_25	0	0	0	sim5	0.01	0.3	GA1	0.05
rep3	100_50	0.181818	0.1	1	sim5	0.01	0.3	GA1	0.05
rep3	100_100	0.947368	0.9	1	sim5	0.01	0.3	GA1	0.05
rep3	200_5	0	0	0	sim5	0.01	0.3	GA1	0.05
rep3	200_10	0	0	0	sim5	0.01	0.3	GA1	0.05
rep3	200_25	0	0	0	sim5	0.01	0.3	GA1	0.05
rep3	200_50	0	0	0	sim5	0.01	0.3	GA1	0.05
rep3	200_100	0.181818	0.1	1	sim5	0.01	0.3	GA1	0.05
rep3	200_200	1	1	1	sim5	0.01	0.3	GA1	0.05
rep4	10_5	0.181818	0.1	1	sim5	0.01	0.3	GA1	0.05
rep4	10_10	0.181818	0.1	1	sim5	0.01	0.3	GA1	0.05
rep4	50_5	0	0	0	sim5	0.01	0.3	GA1	0.05
rep4	50_10	0	0	0	sim5	0.01	0.3	GA1	0.05
rep4	50_25	0	0	0	sim5	0.01	0.3	GA1	0.05
rep4	50_50	0.333333	0.2	1	sim5	0.01	0.3	GA1	0.05
rep4	100_5	0	0	0	sim5	0.01	0.3	GA1	0.05
rep4	100_10	0	0	0	sim5	0.01	0.3	GA1	0.05
rep4	100_25	0	0	0	sim5	0.01	0.3	GA1	0.05
rep4	100_50	0	0	0	sim5	0.01	0.3	GA1	0.05
rep4	100_100	0.947368	0.9	1	sim5	0.01	0.3	GA1	0.05
rep4	200_5	0	0	0	sim5	0.01	0.3	GA1	0.05
rep4	200_10	0	0	0	sim5	0.01	0.3	GA1	0.05
rep4	200_25	0	0	0	sim5	0.01	0.3	GA1	0.05
rep4	200_50	0	0	0	sim5	0.01	0.3	GA1	0.05
rep4	200_100	0.333333	0.2	1	sim5	0.01	0.3	GA1	0.05
rep4	200_200	1	1	1	sim5	0.01	0.3	GA1	0.05
rep5	10_5	0.181818	0.1	1	sim5	0.01	0.3	GA1	0.05
rep5	10_10	0	0	0	sim5	0.01	0.3	GA1	0.05
rep5	50_5	0	0	0	sim5	0.01	0.3	GA1	0.05
rep5	50_10	0	0	0	sim5	0.01	0.3	GA1	0.05
rep5	50_25	0	0	0	sim5	0.01	0.3	GA1	0.05
rep5	50_50	0.823529	0.7	1	sim5	0.01	0.3	GA1	0.05
rep5	100_5	0	0	0	sim5	0.01	0.3	GA1	0.05
rep5	100_10	0	0	0	sim5	0.01	0.3	GA1	0.05
rep5	100_25	0	0	0	sim5	0.01	0.3	GA1	0.05
rep5	100_50	0.307692	0.2	0.666667	sim5	0.01	0.3	GA1	0.05
rep5	100_100	0.842105	0.8	0.888889	sim5	0.01	0.3	GA1	0.05
rep5	200_5	0	0	0	sim5	0.01	0.3	GA1	0.05
rep5	200_10	0	0	0	sim5	0.01	0.3	GA1	0.05
rep5	200_25	0	0	0	sim5	0.01	0.3	GA1	0.05
rep5	200_50	0	0	0	sim5	0.01	0.3	GA1	0.05
rep5	200_100	0.666667	0.5	1	sim5	0.01	0.3	GA1	0.05
rep5	200_200	1	1	1	sim5	0.01	0.3	GA1	0.05
rep6	10_5	0	0	0	sim5	0.01	0.3	GA1	0.05
rep6	10_10	0.181818	0.1	1	sim5	0.01	0.3	GA1	0.05
rep6	50_5	0	0	0	sim5	0.01	0.3	GA1	0.05
rep6	50_10	0.181818	0.1	1	sim5	0.01	0.3	GA1	0.05
rep6	50_25	0.181818	0.1	1	sim5	0.01	0.3	GA1	0.05
rep6	50_50	0.75	0.6	1	sim5	0.01	0.3	GA1	0.05
rep6	100_5	0	0	0	sim5	0.01	0.3	GA1	0.05
rep6	100_10	0	0	0	sim5	0.01	0.3	GA1	0.05
rep6	100_25	0	0	0	sim5	0.01	0.3	GA1	0.05
rep6	100_50	0.181818	0.1	1	sim5	0.01	0.3	GA1	0.05
rep6	100_100	0.947368	0.9	1	sim5	0.01	0.3	GA1	0.05
rep6	200_5	0	0	0	sim5	0.01	0.3	GA1	0.05
rep6	200_10	0	0	0	sim5	0.01	0.3	GA1	0.05
rep6	200_25	0	0	0	sim5	0.01	0.3	GA1	0.05
rep6	200_50	0	0	0	sim5	0.01	0.3	GA1	0.05
rep6	200_100	0.181818	0.1	1	sim5	0.01	0.3	GA1	0.05
rep6	200_200	1	1	1	sim5	0.01	0.3	GA1	0.05
rep7	10_5	0	0	0	sim5	0.01	0.3	GA1	0.05
rep7	10_10	0.461538	0.3	1	sim5	0.01	0.3	GA1	0.05
rep7	50_5	0	0	0	sim5	0.01	0.3	GA1	0.05
rep7	50_10	0	0	0	sim5	0.01	0.3	GA1	0.05
rep7	50_25	0	0	0	sim5	0.01	0.3	GA1	0.05
rep7	50_50	0.181818	0.1	1	sim5	0.01	0.3	GA1	0.05
rep7	100_5	0	0	0	sim5	0.01	0.3	GA1	0.05
rep7	100_10	0	0	0	sim5	0.01	0.3	GA1	0.05
rep7	100_25	0	0	0	sim5	0.01	0.3	GA1	0.05
rep7	100_50	0.181818	0.1	1	sim5	0.01	0.3	GA1	0.05
rep7	100_100	0.75	0.6	1	sim5	0.01	0.3	GA1	0.05
rep7	200_5	0	0	0	sim5	0.01	0.3	GA1	0.05
rep7	200_10	0	0	0	sim5	0.01	0.3	GA1	0.05
rep7	200_25	0	0	0	sim5	0.01	0.3	GA1	0.05
rep7	200_50	0	0	0	sim5	0.01	0.3	GA1	0.05
rep7	200_100	0.333333	0.2	1	sim5	0.01	0.3	GA1	0.05
rep7	200_200	0.947368	0.9	1	sim5	0.01	0.3	GA1	0.05
rep8	10_5	0.181818	0.1	1	sim5	0.01	0.3	GA1	0.05
rep8	10_10	0	0	0	sim5	0.01	0.3	GA1	0.05
rep8	50_5	0	0	0	sim5	0.01	0.3	GA1	0.05
rep8	50_10	0	0	0	sim5	0.01	0.3	GA1	0.05
rep8	50_25	0	0	0	sim5	0.01	0.3	GA1	0.05
rep8	50_50	0.571429	0.4	1	sim5	0.01	0.3	GA1	0.05
rep8	100_5	0	0	0	sim5	0.01	0.3	GA1	0.05
rep8	100_10	0	0	0	sim5	0.01	0.3	GA1	0.05
rep8	100_25	0	0	0	sim5	0.01	0.3	GA1	0.05
rep8	100_50	0	0	0	sim5	0.01	0.3	GA1	0.05
rep8	100_100	0.75	0.6	1	sim5	0.01	0.3	GA1	0.05
rep8	200_5	0	0	0	sim5	0.01	0.3	GA1	0.05
rep8	200_10	0	0	0	sim5	0.01	0.3	GA1	0.05
rep8	200_25	0	0	0	sim5	0.01	0.3	GA1	0.05
rep8	200_50	0	0	0	sim5	0.01	0.3	GA1	0.05
rep8	200_100	0.666667	0.5	1	sim5	0.01	0.3	GA1	0.05
rep8	200_200	1	1	1	sim5	0.01	0.3	GA1	0.05
rep9	10_5	0	0	0	sim5	0.01	0.3	GA1	0.05
rep9	10_10	0	0	0	sim5	0.01	0.3	GA1	0.05
rep9	50_5	0	0	0	sim5	0.01	0.3	GA1	0.05
rep9	50_10	0	0	0	sim5	0.01	0.3	GA1	0.05
rep9	50_25	0	0	0	sim5	0.01	0.3	GA1	0.05
rep9	50_50	0.571429	0.4	1	sim5	0.01	0.3	GA1	0.05
rep9	100_5	0	0	0	sim5	0.01	0.3	GA1	0.05
rep9	100_10	0	0	0	sim5	0.01	0.3	GA1	0.05
rep9	100_25	0	0	0	sim5	0.01	0.3	GA1	0.05
rep9	100_50	0.181818	0.1	1	sim5	0.01	0.3	GA1	0.05
rep9	100_100	0.888889	0.8	1	sim5	0.01	0.3	GA1	0.05
rep9	200_5	0	0	0	sim5	0.01	0.3	GA1	0.05
rep9	200_10	0	0	0	sim5	0.01	0.3	GA1	0.05
rep9	200_25	0	0	0	sim5	0.01	0.3	GA1	0.05
rep9	200_50	0	0	0	sim5	0.01	0.3	GA1	0.05
rep9	200_100	0	0	0	sim5	0.01	0.3	GA1	0.05
rep9	200_200	1	1	1	sim5	0.01	0.3	GA1	0.05
rep10	10_5	0	0	0	sim5	0.01	0.3	GA1	0.05
rep10	10_10	0.333333	0.2	1	sim5	0.01	0.3	GA1	0.05
rep10	50_5	0	0	0	sim5	0.01	0.3	GA1	0.05
rep10	50_10	0	0	0	sim5	0.01	0.3	GA1	0.05
rep10	50_25	0	0	0	sim5	0.01	0.3	GA1	0.05
rep10	50_50	0.571429	0.4	1	sim5	0.01	0.3	GA1	0.05
rep10	100_5	0	0	0	sim5	0.01	0.3	GA1	0.05
rep10	100_10	0	0	0	sim5	0.01	0.3	GA1	0.05
rep10	100_25	0	0	0	sim5	0.01	0.3	GA1	0.05
rep10	100_50	0	0	0	sim5	0.01	0.3	GA1	0.05
rep10	100_100	0.888889	0.8	1	sim5	0.01	0.3	GA1	0.05
rep10	200_5	0	0	0	sim5	0.01	0.3	GA1	0.05
rep10	200_10	0	0	0	sim5	0.01	0.3	GA1	0.05
rep10	200_25	0	0	0	sim5	0.01	0.3	GA1	0.05
rep10	200_50	0	0	0	sim5	0.01	0.3	GA1	0.05
rep10	200_100	0.571429	0.4	1	sim5	0.01	0.3	GA1	0.05
rep10	200_200	1	1	1	sim5	0.01	0.3	GA1	0.05
rep1	10_5	0.181818	0.1	1	sim6	0.01	0.3	GA1	0.15
rep1	10_10	0.181818	0.1	1	sim6	0.01	0.3	GA1	0.15
rep1	50_5	0	0	0	sim6	0.01	0.3	GA1	0.15
rep1	50_10	0	0	0	sim6	0.01	0.3	GA1	0.15
rep1	50_25	0.181818	0.1	1	sim6	0.01	0.3	GA1	0.15
rep1	50_50	0.947368	0.9	1	sim6	0.01	0.3	GA1	0.15
rep1	100_5	0	0	0	sim6	0.01	0.3	GA1	0.15
rep1	100_10	0	0	0	sim6	0.01	0.3	GA1	0.15
rep1	100_25	0	0	0	sim6	0.01	0.3	GA1	0.15
rep1	100_50	0.461538	0.3	1	sim6	0.01	0.3	GA1	0.15
rep1	100_100	1	1	1	sim6	0.01	0.3	GA1	0.15
rep1	200_5	0	0	0	sim6	0.01	0.3	GA1	0.15
rep1	200_10	0	0	0	sim6	0.01	0.3	GA1	0.15
rep1	200_25	0	0	0	sim6	0.01	0.3	GA1	0.15
rep1	200_50	0	0	0	sim6	0.01	0.3	GA1	0.15
rep1	200_100	0.888889	0.8	1	sim6	0.01	0.3	GA1	0.15
rep1	200_200	1	1	1	sim6	0.01	0.3	GA1	0.15
rep2	10_5	0	0	0	sim6	0.01	0.3	GA1	0.15
rep2	10_10	0.461538	0.3	1	sim6	0.01	0.3	GA1	0.15
rep2	50_5	0	0	0	sim6	0.01	0.3	GA1	0.15
rep2	50_10	0	0	0	sim6	0.01	0.3	GA1	0.15
rep2	50_25	0.181818	0.1	1	sim6	0.01	0.3	GA1	0.15
rep2	50_50	0.823529	0.7	1	sim6	0.01	0.3	GA1	0.15
rep2	100_5	0	0	0	sim6	0.01	0.3	GA1	0.15
rep2	100_10	0	0	0	sim6	0.01	0.3	GA1	0.15
rep2	100_25	0	0	0	sim6	0.01	0.3	GA1	0.15
rep2	100_50	0.75	0.6	1	sim6	0.01	0.3	GA1	0.15
rep2	100_100	1	1	1	sim6	0.01	0.3	GA1	0.15
rep2	200_5	0	0	0	sim6	0.01	0.3	GA1	0.15
rep2	200_10	0	0	0	sim6	0.01	0.3	GA1	0.15
rep2	200_25	0	0	0	sim6	0.01	0.3	GA1	0.15
rep2	200_50	0	0	0	sim6	0.01	0.3	GA1	0.15
rep2	200_100	1	1	1	sim6	0.01	0.3	GA1	0.15
rep2	200_200	1	1	1	sim6	0.01	0.3	GA1	0.15
rep3	10_5	0	0	0	sim6	0.01	0.3	GA1	0.15
rep3	10_10	0	0	0	sim6	0.01	0.3	GA1	0.15
rep3	50_5	0	0	0	sim6	0.01	0.3	GA1	0.15
rep3	50_10	0	0	0	sim6	0.01	0.3	GA1	0.15
rep3	50_25	0.333333	0.2	1	sim6	0.01	0.3	GA1	0.15
rep3	50_50	0.947368	0.9	1	sim6	0.01	0.3	GA1	0.15
rep3	100_5	0	0	0	sim6	0.01	0.3	GA1	0.15
rep3	100_10	0	0	0	sim6	0.01	0.3	GA1	0.15
rep3	100_25	0	0	0	sim6	0.01	0.3	GA1	0.15
rep3	100_50	0.461538	0.3	1	sim6	0.01	0.3	GA1	0.15
rep3	100_100	1	1	1	sim6	0.01	0.3	GA1	0.15
rep3	200_5	0	0	0	sim6	0.01	0.3	GA1	0.15
rep3	200_10	0	0	0	sim6	0.01	0.3	GA1	0.15
rep3	200_25	0	0	0	sim6	0.01	0.3	GA1	0.15
rep3	200_50	0.181818	0.1	1	sim6	0.01	0.3	GA1	0.15
rep3	200_100	0.75	0.6	1	sim6	0.01	0.3	GA1	0.15
rep3	200_200	1	1	1	sim6	0.01	0.3	GA1	0.15
rep4	10_5	0.181818	0.1	1	sim6	0.01	0.3	GA1	0.15
rep4	10_10	0	0	0	sim6	0.01	0.3	GA1	0.15
rep4	50_5	0	0	0	sim6	0.01	0.3	GA1	0.15
rep4	50_10	0.181818	0.1	1	sim6	0.01	0.3	GA1	0.15
rep4	50_25	0	0	0	sim6	0.01	0.3	GA1	0.15
rep4	50_50	0.947368	0.9	1	sim6	0.01	0.3	GA1	0.15
rep4	100_5	0	0	0	sim6	0.01	0.3	GA1	0.15
rep4	100_10	0	0	0	sim6	0.01	0.3	GA1	0.15
rep4	100_25	0	0	0	sim6	0.01	0.3	GA1	0.15
rep4	100_50	0.461538	0.3	1	sim6	0.01	0.3	GA1	0.15
rep4	100_100	1	1	1	sim6	0.01	0.3	GA1	0.15
rep4	200_5	0	0	0	sim6	0.01	0.3	GA1	0.15
rep4	200_10	0	0	0	sim6	0.01	0.3	GA1	0.15
rep4	200_25	0	0	0	sim6	0.01	0.3	GA1	0.15
rep4	200_50	0	0	0	sim6	0.01	0.3	GA1	0.15
rep4	200_100	0.75	0.6	1	sim6	0.01	0.3	GA1	0.15
rep4	200_200	1	1	1	sim6	0.01	0.3	GA1	0.15
rep5	10_5	0.181818	0.1	1	sim6	0.01	0.3	GA1	0.15
rep5	10_10	0.461538	0.3	1	sim6	0.01	0.3	GA1	0.15
rep5	50_5	0	0	0	sim6	0.01	0.3	GA1	0.15
rep5	50_10	0	0	0	sim6	0.01	0.3	GA1	0.15
rep5	50_25	0	0	0	sim6	0.01	0.3	GA1	0.15
rep5	50_50	0.888889	0.8	1	sim6	0.01	0.3	GA1	0.15
rep5	100_5	0	0	0	sim6	0.01	0.3	GA1	0.15
rep5	100_10	0	0	0	sim6	0.01	0.3	GA1	0.15
rep5	100_25	0	0	0	sim6	0.01	0.3	GA1	0.15
rep5	100_50	0.75	0.6	1	sim6	0.01	0.3	GA1	0.15
rep5	100_100	1	1	1	sim6	0.01	0.3	GA1	0.15
rep5	200_5	0	0	0	sim6	0.01	0.3	GA1	0.15
rep5	200_10	0	0	0	sim6	0.01	0.3	GA1	0.15
rep5	200_25	0	0	0	sim6	0.01	0.3	GA1	0.15
rep5	200_50	0	0	0	sim6	0.01	0.3	GA1	0.15
rep5	200_100	0.888889	0.8	1	sim6	0.01	0.3	GA1	0.15
rep5	200_200	1	1	1	sim6	0.01	0.3	GA1	0.15
rep6	10_5	0	0	0	sim6	0.01	0.3	GA1	0.15
rep6	10_10	0.333333	0.2	1	sim6	0.01	0.3	GA1	0.15
rep6	50_5	0	0	0	sim6	0.01	0.3	GA1	0.15
rep6	50_10	0	0	0	sim6	0.01	0.3	GA1	0.15
rep6	50_25	0.333333	0.2	1	sim6	0.01	0.3	GA1	0.15
rep6	50_50	0.947368	0.9	1	sim6	0.01	0.3	GA1	0.15
rep6	100_5	0	0	0	sim6	0.01	0.3	GA1	0.15
rep6	100_10	0	0	0	sim6	0.01	0.3	GA1	0.15
rep6	100_25	0	0	0	sim6	0.01	0.3	GA1	0.15
rep6	100_50	0.571429	0.4	1	sim6	0.01	0.3	GA1	0.15
rep6	100_100	1	1	1	sim6	0.01	0.3	GA1	0.15
rep6	200_5	0	0	0	sim6	0.01	0.3	GA1	0.15
rep6	200_10	0	0	0	sim6	0.01	0.3	GA1	0.15
rep6	200_25	0	0	0	sim6	0.01	0.3	GA1	0.15
rep6	200_50	0	0	0	sim6	0.01	0.3	GA1	0.15
rep6	200_100	1	1	1	sim6	0.01	0.3	GA1	0.15
rep6	200_200	1	1	1	sim6	0.01	0.3	GA1	0.15
rep7	10_5	0.181818	0.1	1	sim6	0.01	0.3	GA1	0.15
rep7	10_10	0.571429	0.4	1	sim6	0.01	0.3	GA1	0.15
rep7	50_5	0	0	0	sim6	0.01	0.3	GA1	0.15
rep7	50_10	0	0	0	sim6	0.01	0.3	GA1	0.15
rep7	50_25	0.181818	0.1	1	sim6	0.01	0.3	GA1	0.15
rep7	50_50	1	1	1	sim6	0.01	0.3	GA1	0.15
rep7	100_5	0	0	0	sim6	0.01	0.3	GA1	0.15
rep7	100_10	0	0	0	sim6	0.01	0.3	GA1	0.15
rep7	100_25	0.181818	0.1	1	sim6	0.01	0.3	GA1	0.15
rep7	100_50	0.571429	0.4	1	sim6	0.01	0.3	GA1	0.15
rep7	100_100	1	1	1	sim6	0.01	0.3	GA1	0.15
rep7	200_5	0	0	0	sim6	0.01	0.3	GA1	0.15
rep7	200_10	0	0	0	sim6	0.01	0.3	GA1	0.15
rep7	200_25	0	0	0	sim6	0.01	0.3	GA1	0.15
rep7	200_50	0.166667	0.1	0.5	sim6	0.01	0.3	GA1	0.15
rep7	200_100	0.9	0.9	0.9	sim6	0.01	0.3	GA1	0.15
rep7	200_200	0.952381	1	0.909091	sim6	0.01	0.3	GA1	0.15
rep8	10_5	0	0	0	sim6	0.01	0.3	GA1	0.15
rep8	10_10	0	0	0	sim6	0.01	0.3	GA1	0.15
rep8	50_5	0	0	0	sim6	0.01	0.3	GA1	0.15
rep8	50_10	0	0	0	sim6	0.01	0.3	GA1	0.15
rep8	50_25	0	0	0	sim6	0.01	0.3	GA1	0.15
rep8	50_50	0.947368	0.9	1	sim6	0.01	0.3	GA1	0.15
rep8	100_5	0	0	0	sim6	0.01	0.3	GA1	0.15
rep8	100_10	0	0	0	sim6	0.01	0.3	GA1	0.15
rep8	100_25	0	0	0	sim6	0.01	0.3	GA1	0.15
rep8	100_50	0.181818	0.1	1	sim6	0.01	0.3	GA1	0.15
rep8	100_100	1	1	1	sim6	0.01	0.3	GA1	0.15
rep8	200_5	0	0	0	sim6	0.01	0.3	GA1	0.15
rep8	200_10	0	0	0	sim6	0.01	0.3	GA1	0.15
rep8	200_25	0	0	0	sim6	0.01	0.3	GA1	0.15
rep8	200_50	0	0	0	sim6	0.01	0.3	GA1	0.15
rep8	200_100	0.823529	0.7	1	sim6	0.01	0.3	GA1	0.15
rep8	200_200	1	1	1	sim6	0.01	0.3	GA1	0.15
rep9	10_5	0	0	0	sim6	0.01	0.3	GA1	0.15
rep9	10_10	0.181818	0.1	1	sim6	0.01	0.3	GA1	0.15
rep9	50_5	0	0	0	sim6	0.01	0.3	GA1	0.15
rep9	50_10	0	0	0	sim6	0.01	0.3	GA1	0.15
rep9	50_25	0.181818	0.1	1	sim6	0.01	0.3	GA1	0.15
rep9	50_50	0.947368	0.9	1	sim6	0.01	0.3	GA1	0.15
rep9	100_5	0	0	0	sim6	0.01	0.3	GA1	0.15
rep9	100_10	0	0	0	sim6	0.01	0.3	GA1	0.15
rep9	100_25	0	0	0	sim6	0.01	0.3	GA1	0.15
rep9	100_50	0.461538	0.3	1	sim6	0.01	0.3	GA1	0.15
rep9	100_100	1	1	1	sim6	0.01	0.3	GA1	0.15
rep9	200_5	0	0	0	sim6	0.01	0.3	GA1	0.15
rep9	200_10	0	0	0	sim6	0.01	0.3	GA1	0.15
rep9	200_25	0	0	0	sim6	0.01	0.3	GA1	0.15
rep9	200_50	0	0	0	sim6	0.01	0.3	GA1	0.15
rep9	200_100	0.75	0.6	1	sim6	0.01	0.3	GA1	0.15
rep9	200_200	1	1	1	sim6	0.01	0.3	GA1	0.15
rep10	10_5	0.181818	0.1	1	sim6	0.01	0.3	GA1	0.15
rep10	10_10	0.333333	0.2	1	sim6	0.01	0.3	GA1	0.15
rep10	50_5	0	0	0	sim6	0.01	0.3	GA1	0.15
rep10	50_10	0	0	0	sim6	0.01	0.3	GA1	0.15
rep10	50_25	0.181818	0.1	1	sim6	0.01	0.3	GA1	0.15
rep10	50_50	0.888889	0.8	1	sim6	0.01	0.3	GA1	0.15
rep10	100_5	0	0	0	sim6	0.01	0.3	GA1	0.15
rep10	100_10	0	0	0	sim6	0.01	0.3	GA1	0.15
rep10	100_25	0	0	0	sim6	0.01	0.3	GA1	0.15
rep10	100_50	0.333333	0.2	1	sim6	0.01	0.3	GA1	0.15
rep10	100_100	1	1	1	sim6	0.01	0.3	GA1	0.15
rep10	200_5	0	0	0	sim6	0.01	0.3	GA1	0.15
rep10	200_10	0	0	0	sim6	0.01	0.3	GA1	0.15
rep10	200_25	0	0	0	sim6	0.01	0.3	GA1	0.15
rep10	200_50	0	0	0	sim6	0.01	0.3	GA1	0.15
rep10	200_100	0.947368	0.9	1	sim6	0.01	0.3	GA1	0.15
rep10	200_200	1	1	1	sim6	0.01	0.3	GA1	0.15
rep1	10_5	0	0	0	sim7	0.01	0.3	GA2	0.05
rep1	10_10	0	0	0	sim7	0.01	0.3	GA2	0.05
rep1	50_5	0	0	0	sim7	0.01	0.3	GA2	0.05
rep1	50_10	0	0	0	sim7	0.01	0.3	GA2	0.05
rep1	50_25	0	0	0	sim7	0.01	0.3	GA2	0.05
rep1	50_50	0.181818	0.1	1	sim7	0.01	0.3	GA2	0.05
rep1	100_5	0	0	0	sim7	0.01	0.3	GA2	0.05
rep1	100_10	0	0	0	sim7	0.01	0.3	GA2	0.05
rep1	100_25	0	0	0	sim7	0.01	0.3	GA2	0.05
rep1	100_50	0	0	0	sim7	0.01	0.3	GA2	0.05
rep1	100_100	0.823529	0.7	1	sim7	0.01	0.3	GA2	0.05
rep1	200_5	0	0	0	sim7	0.01	0.3	GA2	0.05
rep1	200_10	0	0	0	sim7	0.01	0.3	GA2	0.05
rep1	200_25	0	0	0	sim7	0.01	0.3	GA2	0.05
rep1	200_50	0	0	0	sim7	0.01	0.3	GA2	0.05
rep1	200_100	0.571429	0.4	1	sim7	0.01	0.3	GA2	0.05
rep1	200_200	0.947368	0.9	1	sim7	0.01	0.3	GA2	0.05
rep2	10_5	0	0	0	sim7	0.01	0.3	GA2	0.05
rep2	10_10	0.181818	0.1	1	sim7	0.01	0.3	GA2	0.05
rep2	50_5	0	0	0	sim7	0.01	0.3	GA2	0.05
rep2	50_10	0	0	0	sim7	0.01	0.3	GA2	0.05
rep2	50_25	0	0	0	sim7	0.01	0.3	GA2	0.05
rep2	50_50	0.571429	0.4	1	sim7	0.01	0.3	GA2	0.05
rep2	100_5	0	0	0	sim7	0.01	0.3	GA2	0.05
rep2	100_10	0	0	0	sim7	0.01	0.3	GA2	0.05
rep2	100_25	0	0	0	sim7	0.01	0.3	GA2	0.05
rep2	100_50	0.333333	0.2	1	sim7	0.01	0.3	GA2	0.05
rep2	100_100	0.888889	0.8	1	sim7	0.01	0.3	GA2	0.05
rep2	200_5	0	0	0	sim7	0.01	0.3	GA2	0.05
rep2	200_10	0	0	0	sim7	0.01	0.3	GA2	0.05
rep2	200_25	0	0	0	sim7	0.01	0.3	GA2	0.05
rep2	200_50	0.181818	0.1	1	sim7	0.01	0.3	GA2	0.05
rep2	200_100	0.461538	0.3	1	sim7	0.01	0.3	GA2	0.05
rep2	200_200	1	1	1	sim7	0.01	0.3	GA2	0.05
rep3	10_5	0.181818	0.1	1	sim7	0.01	0.3	GA2	0.05
rep3	10_10	0.181818	0.1	1	sim7	0.01	0.3	GA2	0.05
rep3	50_5	0	0	0	sim7	0.01	0.3	GA2	0.05
rep3	50_10	0	0	0	sim7	0.01	0.3	GA2	0.05
rep3	50_25	0	0	0	sim7	0.01	0.3	GA2	0.05
rep3	50_50	0.571429	0.4	1	sim7	0.01	0.3	GA2	0.05
rep3	100_5	0	0	0	sim7	0.01	0.3	GA2	0.05
rep3	100_10	0	0	0	sim7	0.01	0.3	GA2	0.05
rep3	100_25	0	0	0	sim7	0.01	0.3	GA2	0.05
rep3	100_50	0.181818	0.1	1	sim7	0.01	0.3	GA2	0.05
rep3	100_100	0.75	0.6	1	sim7	0.01	0.3	GA2	0.05
rep3	200_5	0	0	0	sim7	0.01	0.3	GA2	0.05
rep3	200_10	0	0	0	sim7	0.01	0.3	GA2	0.05
rep3	200_25	0	0	0	sim7	0.01	0.3	GA2	0.05
rep3	200_50	0	0	0	sim7	0.01	0.3	GA2	0.05
rep3	200_100	0.333333	0.2	1	sim7	0.01	0.3	GA2	0.05
rep3	200_200	1	1	1	sim7	0.01	0.3	GA2	0.05
rep4	10_5	0	0	0	sim7	0.01	0.3	GA2	0.05
rep4	10_10	0	0	0	sim7	0.01	0.3	GA2	0.05
rep4	50_5	0.181818	0.1	1	sim7	0.01	0.3	GA2	0.05
rep4	50_10	0	0	0	sim7	0.01	0.3	GA2	0.05
rep4	50_25	0.181818	0.1	1	sim7	0.01	0.3	GA2	0.05
rep4	50_50	0.571429	0.4	1	sim7	0.01	0.3	GA2	0.05
rep4	100_5	0	0	0	sim7	0.01	0.3	GA2	0.05
rep4	100_10	0	0	0	sim7	0.01	0.3	GA2	0.05
rep4	100_25	0	0	0	sim7	0.01	0.3	GA2	0.05
rep4	100_50	0	0	0	sim7	0.01	0.3	GA2	0.05
rep4	100_100	0.75	0.6	1	sim7	0.01	0.3	GA2	0.05
rep4	200_5	0	0	0	sim7	0.01	0.3	GA2	0.05
rep4	200_10	0	0	0	sim7	0.01	0.3	GA2	0.05
rep4	200_25	0	0	0	sim7	0.01	0.3	GA2	0.05
rep4	200_50	0	0	0	sim7	0.01	0.3	GA2	0.05
rep4	200_100	0.181818	0.1	1	sim7	0.01	0.3	GA2	0.05
rep4	200_200	0.947368	0.9	1	sim7	0.01	0.3	GA2	0.05
rep5	10_5	0	0	0	sim7	0.01	0.3	GA2	0.05
rep5	10_10	0	0	0	sim7	0.01	0.3	GA2	0.05
rep5	50_5	0	0	0	sim7	0.01	0.3	GA2	0.05
rep5	50_10	0	0	0	sim7	0.01	0.3	GA2	0.05
rep5	50_25	0	0	0	sim7	0.01	0.3	GA2	0.05
rep5	50_50	0.461538	0.3	1	sim7	0.01	0.3	GA2	0.05
rep5	100_5	0	0	0	sim7	0.01	0.3	GA2	0.05
rep5	100_10	0	0	0	sim7	0.01	0.3	GA2	0.05
rep5	100_25	0	0	0	sim7	0.01	0.3	GA2	0.05
rep5	100_50	0.333333	0.2	1	sim7	0.01	0.3	GA2	0.05
rep5	100_100	0.666667	0.5	1	sim7	0.01	0.3	GA2	0.05
rep5	200_5	0	0	0	sim7	0.01	0.3	GA2	0.05
rep5	200_10	0	0	0	sim7	0.01	0.3	GA2	0.05
rep5	200_25	0	0	0	sim7	0.01	0.3	GA2	0.05
rep5	200_50	0	0	0	sim7	0.01	0.3	GA2	0.05
rep5	200_100	0.181818	0.1	1	sim7	0.01	0.3	GA2	0.05
rep5	200_200	0.947368	0.9	1	sim7	0.01	0.3	GA2	0.05
rep6	10_5	0	0	0	sim7	0.01	0.3	GA2	0.05
rep6	10_10	0	0	0	sim7	0.01	0.3	GA2	0.05
rep6	50_5	0	0	0	sim7	0.01	0.3	GA2	0.05
rep6	50_10	0	0	0	sim7	0.01	0.3	GA2	0.05
rep6	50_25	0	0	0	sim7	0.01	0.3	GA2	0.05
rep6	50_50	0.181818	0.1	1	sim7	0.01	0.3	GA2	0.05
rep6	100_5	0	0	0	sim7	0.01	0.3	GA2	0.05
rep6	100_10	0	0	0	sim7	0.01	0.3	GA2	0.05
rep6	100_25	0	0	0	sim7	0.01	0.3	GA2	0.05
rep6	100_50	0.181818	0.1	1	sim7	0.01	0.3	GA2	0.05
rep6	100_100	0.571429	0.4	1	sim7	0.01	0.3	GA2	0.05
rep6	200_5	0	0	0	sim7	0.01	0.3	GA2	0.05
rep6	200_10	0	0	0	sim7	0.01	0.3	GA2	0.05
rep6	200_25	0	0	0	sim7	0.01	0.3	GA2	0.05
rep6	200_50	0	0	0	sim7	0.01	0.3	GA2	0.05
rep6	200_100	0.461538	0.3	1	sim7	0.01	0.3	GA2	0.05
rep6	200_200	0.947368	0.9	1	sim7	0.01	0.3	GA2	0.05
rep7	10_5	0	0	0	sim7	0.01	0.3	GA2	0.05
rep7	10_10	0	0	0	sim7	0.01	0.3	GA2	0.05
rep7	50_5	0	0	0	sim7	0.01	0.3	GA2	0.05
rep7	50_10	0	0	0	sim7	0.01	0.3	GA2	0.05
rep7	50_25	0	0	0	sim7	0.01	0.3	GA2	0.05
rep7	50_50	0.75	0.6	1	sim7	0.01	0.3	GA2	0.05
rep7	100_5	0	0	0	sim7	0.01	0.3	GA2	0.05
rep7	100_10	0	0	0	sim7	0.01	0.3	GA2	0.05
rep7	100_25	0	0	0	sim7	0.01	0.3	GA2	0.05
rep7	100_50	0.181818	0.1	1	sim7	0.01	0.3	GA2	0.05
rep7	100_100	0.75	0.6	1	sim7	0.01	0.3	GA2	0.05
rep7	200_5	0	0	0	sim7	0.01	0.3	GA2	0.05
rep7	200_10	0	0	0	sim7	0.01	0.3	GA2	0.05
rep7	200_25	0	0	0	sim7	0.01	0.3	GA2	0.05
rep7	200_50	0	0	0	sim7	0.01	0.3	GA2	0.05
rep7	200_100	0.666667	0.5	1	sim7	0.01	0.3	GA2	0.05
rep7	200_200	1	1	1	sim7	0.01	0.3	GA2	0.05
rep8	10_5	0.181818	0.1	1	sim7	0.01	0.3	GA2	0.05
rep8	10_10	0.181818	0.1	1	sim7	0.01	0.3	GA2	0.05
rep8	50_5	0	0	0	sim7	0.01	0.3	GA2	0.05
rep8	50_10	0	0	0	sim7	0.01	0.3	GA2	0.05
rep8	50_25	0.181818	0.1	1	sim7	0.01	0.3	GA2	0.05
rep8	50_50	0.333333	0.2	1	sim7	0.01	0.3	GA2	0.05
rep8	100_5	0	0	0	sim7	0.01	0.3	GA2	0.05
rep8	100_10	0	0	0	sim7	0.01	0.3	GA2	0.05
rep8	100_25	0	0	0	sim7	0.01	0.3	GA2	0.05
rep8	100_50	0	0	0	sim7	0.01	0.3	GA2	0.05
rep8	100_100	0.666667	0.5	1	sim7	0.01	0.3	GA2	0.05
rep8	200_5	0	0	0	sim7	0.01	0.3	GA2	0.05
rep8	200_10	0	0	0	sim7	0.01	0.3	GA2	0.05
rep8	200_25	0	0	0	sim7	0.01	0.3	GA2	0.05
rep8	200_50	0	0	0	sim7	0.01	0.3	GA2	0.05
rep8	200_100	0.181818	0.1	1	sim7	0.01	0.3	GA2	0.05
rep8	200_200	1	1	1	sim7	0.01	0.3	GA2	0.05
rep9	10_5	0	0	0	sim7	0.01	0.3	GA2	0.05
rep9	10_10	0.181818	0.1	1	sim7	0.01	0.3	GA2	0.05
rep9	50_5	0	0	0	sim7	0.01	0.3	GA2	0.05
rep9	50_10	0	0	0	sim7	0.01	0.3	GA2	0.05
rep9	50_25	0	0	0	sim7	0.01	0.3	GA2	0.05
rep9	50_50	0.333333	0.2	1	sim7	0.01	0.3	GA2	0.05
rep9	100_5	0	0	0	sim7	0.01	0.3	GA2	0.05
rep9	100_10	0	0	0	sim7	0.01	0.3	GA2	0.05
rep9	100_25	0	0	0	sim7	0.01	0.3	GA2	0.05
rep9	100_50	0	0	0	sim7	0.01	0.3	GA2	0.05
rep9	100_100	0.947368	0.9	1	sim7	0.01	0.3	GA2	0.05
rep9	200_5	0	0	0	sim7	0.01	0.3	GA2	0.05
rep9	200_10	0	0	0	sim7	0.01	0.3	GA2	0.05
rep9	200_25	0	0	0	sim7	0.01	0.3	GA2	0.05
rep9	200_50	0	0	0	sim7	0.01	0.3	GA2	0.05
rep9	200_100	0	0	0	sim7	0.01	0.3	GA2	0.05
rep9	200_200	1	1	1	sim7	0.01	0.3	GA2	0.05
rep10	10_5	0	0	0	sim7	0.01	0.3	GA2	0.05
rep10	10_10	0.181818	0.1	1	sim7	0.01	0.3	GA2	0.05
rep10	50_5	0	0	0	sim7	0.01	0.3	GA2	0.05
rep10	50_10	0	0	0	sim7	0.01	0.3	GA2	0.05
rep10	50_25	0	0	0	sim7	0.01	0.3	GA2	0.05
rep10	50_50	0.461538	0.3	1	sim7	0.01	0.3	GA2	0.05
rep10	100_5	0	0	0	sim7	0.01	0.3	GA2	0.05
rep10	100_10	0	0	0	sim7	0.01	0.3	GA2	0.05
rep10	100_25	0	0	0	sim7	0.01	0.3	GA2	0.05
rep10	100_50	0	0	0	sim7	0.01	0.3	GA2	0.05
rep10	100_100	0.666667	0.5	1	sim7	0.01	0.3	GA2	0.05
rep10	200_5	0	0	0	sim7	0.01	0.3	GA2	0.05
rep10	200_10	0	0	0	sim7	0.01	0.3	GA2	0.05
rep10	200_25	0	0	0	sim7	0.01	0.3	GA2	0.05
rep10	200_50	0	0	0	sim7	0.01	0.3	GA2	0.05
rep10	200_100	0.181818	0.1	1	sim7	0.01	0.3	GA2	0.05
rep10	200_200	0.888889	0.8	1	sim7	0.01	0.3	GA2	0.05
rep1	10_5	0	0	0	sim8	0.01	0.3	GA2	0.15
rep1	10_10	0	0	0	sim8	0.01	0.3	GA2	0.15
rep1	50_5	0	0	0	sim8	0.01	0.3	GA2	0.15
rep1	50_10	0	0	0	sim8	0.01	0.3	GA2	0.15
rep1	50_25	0	0	0	sim8	0.01	0.3	GA2	0.15
rep1	50_50	0.75	0.6	1	sim8	0.01	0.3	GA2	0.15
rep1	100_5	0	0	0	sim8	0.01	0.3	GA2	0.15
rep1	100_10	0	0	0	sim8	0.01	0.3	GA2	0.15
rep1	100_25	0	0	0	sim8	0.01	0.3	GA2	0.15
rep1	100_50	0.333333	0.2	1	sim8	0.01	0.3	GA2	0.15
rep1	100_100	1	1	1	sim8	0.01	0.3	GA2	0.15
rep1	200_5	0	0	0	sim8	0.01	0.3	GA2	0.15
rep1	200_10	0	0	0	sim8	0.01	0.3	GA2	0.15
rep1	200_25	0	0	0	sim8	0.01	0.3	GA2	0.15
rep1	200_50	0	0	0	sim8	0.01	0.3	GA2	0.15
rep1	200_100	0.666667	0.5	1	sim8	0.01	0.3	GA2	0.15
rep1	200_200	1	1	1	sim8	0.01	0.3	GA2	0.15
rep2	10_5	0.181818	0.1	1	sim8	0.01	0.3	GA2	0.15
rep2	10_10	0	0	0	sim8	0.01	0.3	GA2	0.15
rep2	50_5	0	0	0	sim8	0.01	0.3	GA2	0.15
rep2	50_10	0	0	0	sim8	0.01	0.3	GA2	0.15
rep2	50_25	0.181818	0.1	1	sim8	0.01	0.3	GA2	0.15
rep2	50_50	0.666667	0.5	1	sim8	0.01	0.3	GA2	0.15
rep2	100_5	0	0	0	sim8	0.01	0.3	GA2	0.15
rep2	100_10	0	0	0	sim8	0.01	0.3	GA2	0.15
rep2	100_25	0	0	0	sim8	0.01	0.3	GA2	0.15
rep2	100_50	0.571429	0.4	1	sim8	0.01	0.3	GA2	0.15
rep2	100_100	1	1	1	sim8	0.01	0.3	GA2	0.15
rep2	200_5	0	0	0	sim8	0.01	0.3	GA2	0.15
rep2	200_10	0	0	0	sim8	0.01	0.3	GA2	0.15
rep2	200_25	0	0	0	sim8	0.01	0.3	GA2	0.15
rep2	200_50	0	0	0	sim8	0.01	0.3	GA2	0.15
rep2	200_100	0.823529	0.7	1	sim8	0.01	0.3	GA2	0.15
rep2	200_200	1	1	1	sim8	0.01	0.3	GA2	0.15
rep3	10_5	0	0	0	sim8	0.01	0.3	GA2	0.15
rep3	10_10	0	0	0	sim8	0.01	0.3	GA2	0.15
rep3	50_5	0	0	0	sim8	0.01	0.3	GA2	0.15
rep3	50_10	0	0	0	sim8	0.01	0.3	GA2	0.15
rep3	50_25	0	0	0	sim8	0.01	0.3	GA2	0.15
rep3	50_50	0.571429	0.4	1	sim8	0.01	0.3	GA2	0.15
rep3	100_5	0	0	0	sim8	0.01	0.3	GA2	0.15
rep3	100_10	0	0	0	sim8	0.01	0.3	GA2	0.15
rep3	100_25	0	0	0	sim8	0.01	0.3	GA2	0.15
rep3	100_50	0.571429	0.4	1	sim8	0.01	0.3	GA2	0.15
rep3	100_100	0.947368	0.9	1	sim8	0.01	0.3	GA2	0.15
rep3	200_5	0	0	0	sim8	0.01	0.3	GA2	0.15
rep3	200_10	0	0	0	sim8	0.01	0.3	GA2	0.15
rep3	200_25	0	0	0	sim8	0.01	0.3	GA2	0.15
rep3	200_50	0	0	0	sim8	0.01	0.3	GA2	0.15
rep3	200_100	0.75	0.6	1	sim8	0.01	0.3	GA2	0.15
rep3	200_200	1	1	1	sim8	0.01	0.3	GA2	0.15
rep4	10_5	0	0	0	sim8	0.01	0.3	GA2	0.15
rep4	10_10	0.333333	0.2	1	sim8	0.01	0.3	GA2	0.15
rep4	50_5	0	0	0	sim8	0.01	0.3	GA2	0.15
rep4	50_10	0	0	0	sim8	0.01	0.3	GA2	0.15
rep4	50_25	0.333333	0.2	1	sim8	0.01	0.3	GA2	0.15
rep4	50_50	0.823529	0.7	1	sim8	0.01	0.3	GA2	0.15
rep4	100_5	0	0	0	sim8	0.01	0.3	GA2	0.15
rep4	100_10	0	0	0	sim8	0.01	0.3	GA2	0.15
rep4	100_25	0	0	0	sim8	0.01	0.3	GA2	0.15
rep4	100_50	0.333333	0.2	1	sim8	0.01	0.3	GA2	0.15
rep4	100_100	0.947368	0.9	1	sim8	0.01	0.3	GA2	0.15
rep4	200_5	0	0	0	sim8	0.01	0.3	GA2	0.15
rep4	200_10	0	0	0	sim8	0.01	0.3	GA2	0.15
rep4	200_25	0	0	0	sim8	0.01	0.3	GA2	0.15
rep4	200_50	0.181818	0.1	1	sim8	0.01	0.3	GA2	0.15
rep4	200_100	0.823529	0.7	1	sim8	0.01	0.3	GA2	0.15
rep4	200_200	1	1	1	sim8	0.01	0.3	GA2	0.15
rep5	10_5	0	0	0	sim8	0.01	0.3	GA2	0.15
rep5	10_10	0	0	0	sim8	0.01	0.3	GA2	0.15
rep5	50_5	0	0	0	sim8	0.01	0.3	GA2	0.15
rep5	50_10	0	0	0	sim8	0.01	0.3	GA2	0.15
rep5	50_25	0	0	0	sim8	0.01	0.3	GA2	0.15
rep5	50_50	0.947368	0.9	1	sim8	0.01	0.3	GA2	0.15
rep5	100_5	0	0	0	sim8	0.01	0.3	GA2	0.15
rep5	100_10	0	0	0	sim8	0.01	0.3	GA2	0.15
rep5	100_25	0	0	0	sim8	0.01	0.3	GA2	0.15
rep5	100_50	0.571429	0.4	1	sim8	0.01	0.3	GA2	0.15
rep5	100_100	0.947368	0.9	1	sim8	0.01	0.3	GA2	0.15
rep5	200_5	0	0	0	sim8	0.01	0.3	GA2	0.15
rep5	200_10	0	0	0	sim8	0.01	0.3	GA2	0.15
rep5	200_25	0	0	0	sim8	0.01	0.3	GA2	0.15
rep5	200_50	0	0	0	sim8	0.01	0.3	GA2	0.15
rep5	200_100	0.888889	0.8	1	sim8	0.01	0.3	GA2	0.15
rep5	200_200	1	1	1	sim8	0.01	0.3	GA2	0.15
rep6	10_5	0	0	0	sim8	0.01	0.3	GA2	0.15
rep6	10_10	0	0	0	sim8	0.01	0.3	GA2	0.15
rep6	50_5	0	0	0	sim8	0.01	0.3	GA2	0.15
rep6	50_10	0	0	0	sim8	0.01	0.3	GA2	0.15
rep6	50_25	0.333333	0.2	1	sim8	0.01	0.3	GA2	0.15
rep6	50_50	0.75	0.6	1	sim8	0.01	0.3	GA2	0.15
rep6	100_5	0	0	0	sim8	0.01	0.3	GA2	0.15
rep6	100_10	0	0	0	sim8	0.01	0.3	GA2	0.15
rep6	100_25	0	0	0	sim8	0.01	0.3	GA2	0.15
rep6	100_50	0.333333	0.2	1	sim8	0.01	0.3	GA2	0.15
rep6	100_100	0.947368	0.9	1	sim8	0.01	0.3	GA2	0.15
rep6	200_5	0	0	0	sim8	0.01	0.3	GA2	0.15
rep6	200_10	0	0	0	sim8	0.01	0.3	GA2	0.15
rep6	200_25	0	0	0	sim8	0.01	0.3	GA2	0.15
rep6	200_50	0	0	0	sim8	0.01	0.3	GA2	0.15
rep6	200_100	0.823529	0.7	1	sim8	0.01	0.3	GA2	0.15
rep6	200_200	1	1	1	sim8	0.01	0.3	GA2	0.15
rep7	10_5	0	0	0	sim8	0.01	0.3	GA2	0.15
rep7	10_10	0.333333	0.2	1	sim8	0.01	0.3	GA2	0.15
rep7	50_5	0	0	0	sim8	0.01	0.3	GA2	0.15
rep7	50_10	0	0	0	sim8	0.01	0.3	GA2	0.15
rep7	50_25	0	0	0	sim8	0.01	0.3	GA2	0.15
rep7	50_50	0.823529	0.7	1	sim8	0.01	0.3	GA2	0.15
rep7	100_5	0	0	0	sim8	0.01	0.3	GA2	0.15
rep7	100_10	0	0	0	sim8	0.01	0.3	GA2	0.15
rep7	100_25	0	0	0	sim8	0.01	0.3	GA2	0.15
rep7	100_50	0.461538	0.3	1	sim8	0.01	0.3	GA2	0.15
rep7	100_100	1	1	1	sim8	0.01	0.3	GA2	0.15
rep7	200_5	0	0	0	sim8	0.01	0.3	GA2	0.15
rep7	200_10	0	0	0	sim8	0.01	0.3	GA2	0.15
rep7	200_25	0	0	0	sim8	0.01	0.3	GA2	0.15
rep7	200_50	0	0	0	sim8	0.01	0.3	GA2	0.15
rep7	200_100	0.666667	0.5	1	sim8	0.01	0.3	GA2	0.15
rep7	200_200	1	1	1	sim8	0.01	0.3	GA2	0.15
rep8	10_5	0.181818	0.1	1	sim8	0.01	0.3	GA2	0.15
rep8	10_10	0.181818	0.1	1	sim8	0.01	0.3	GA2	0.15
rep8	50_5	0	0	0	sim8	0.01	0.3	GA2	0.15
rep8	50_10	0	0	0	sim8	0.01	0.3	GA2	0.15
rep8	50_25	0.181818	0.1	1	sim8	0.01	0.3	GA2	0.15
rep8	50_50	0.75	0.6	1	sim8	0.01	0.3	GA2	0.15
rep8	100_5	0	0	0	sim8	0.01	0.3	GA2	0.15
rep8	100_10	0	0	0	sim8	0.01	0.3	GA2	0.15
rep8	100_25	0	0	0	sim8	0.01	0.3	GA2	0.15
rep8	100_50	0	0	0	sim8	0.01	0.3	GA2	0.15
rep8	100_100	0.947368	0.9	1	sim8	0.01	0.3	GA2	0.15
rep8	200_5	0	0	0	sim8	0.01	0.3	GA2	0.15
rep8	200_10	0	0	0	sim8	0.01	0.3	GA2	0.15
rep8	200_25	0	0	0	sim8	0.01	0.3	GA2	0.15
rep8	200_50	0	0	0	sim8	0.01	0.3	GA2	0.15
rep8	200_100	0.461538	0.3	1	sim8	0.01	0.3	GA2	0.15
rep8	200_200	1	1	1	sim8	0.01	0.3	GA2	0.15
rep9	10_5	0.181818	0.1	1	sim8	0.01	0.3	GA2	0.15
rep9	10_10	0.333333	0.2	1	sim8	0.01	0.3	GA2	0.15
rep9	50_5	0	0	0	sim8	0.01	0.3	GA2	0.15
rep9	50_10	0	0	0	sim8	0.01	0.3	GA2	0.15
rep9	50_25	0	0	0	sim8	0.01	0.3	GA2	0.15
rep9	50_50	0.823529	0.7	1	sim8	0.01	0.3	GA2	0.15
rep9	100_5	0	0	0	sim8	0.01	0.3	GA2	0.15
rep9	100_10	0	0	0	sim8	0.01	0.3	GA2	0.15
rep9	100_25	0	0	0	sim8	0.01	0.3	GA2	0.15
rep9	100_50	0.461538	0.3	1	sim8	0.01	0.3	GA2	0.15
rep9	100_100	1	1	1	sim8	0.01	0.3	GA2	0.15
rep9	200_5	0	0	0	sim8	0.01	0.3	GA2	0.15
rep9	200_10	0	0	0	sim8	0.01	0.3	GA2	0.15
rep9	200_25	0	0	0	sim8	0.01	0.3	GA2	0.15
rep9	200_50	0	0	0	sim8	0.01	0.3	GA2	0.15
rep9	200_100	0.888889	0.8	1	sim8	0.01	0.3	GA2	0.15
rep9	200_200	1	1	1	sim8	0.01	0.3	GA2	0.15
rep10	10_5	0	0	0	sim8	0.01	0.3	GA2	0.15
rep10	10_10	0	0	0	sim8	0.01	0.3	GA2	0.15
rep10	50_5	0	0	0	sim8	0.01	0.3	GA2	0.15
rep10	50_10	0	0	0	sim8	0.01	0.3	GA2	0.15
rep10	50_25	0	0	0	sim8	0.01	0.3	GA2	0.15
rep10	50_50	0.888889	0.8	1	sim8	0.01	0.3	GA2	0.15
rep10	100_5	0	0	0	sim8	0.01	0.3	GA2	0.15
rep10	100_10	0	0	0	sim8	0.01	0.3	GA2	0.15
rep10	100_25	0	0	0	sim8	0.01	0.3	GA2	0.15
rep10	100_50	0.571429	0.4	1	sim8	0.01	0.3	GA2	0.15
rep10	100_100	0.947368	0.9	1	sim8	0.01	0.3	GA2	0.15
rep10	200_5	0	0	0	sim8	0.01	0.3	GA2	0.15
rep10	200_10	0	0	0	sim8	0.01	0.3	GA2	0.15
rep10	200_25	0	0	0	sim8	0.01	0.3	GA2	0.15
rep10	200_50	0	0	0	sim8	0.01	0.3	GA2	0.15
rep10	200_100	0.888889	0.8	1	sim8	0.01	0.3	GA2	0.15
rep10	200_200	1	1	1	sim8	0.01	0.3	GA2	0.15
rep1	10_5	0.181818	0.1	1	sim9	0.001	0.1	GA1	0.05
rep1	10_10	0.666667	0.5	1	sim9	0.001	0.1	GA1	0.05
rep1	50_5	0.181818	0.1	1	sim9	0.001	0.1	GA1	0.05
rep1	50_10	0.181818	0.1	1	sim9	0.001	0.1	GA1	0.05
rep1	50_25	0.823529	0.7	1	sim9	0.001	0.1	GA1	0.05
rep1	50_50	1	1	1	sim9	0.001	0.1	GA1	0.05
rep1	100_5	0	0	0	sim9	0.001	0.1	GA1	0.05
rep1	100_10	0	0	0	sim9	0.001	0.1	GA1	0.05
rep1	100_25	0.333333	0.2	1	sim9	0.001	0.1	GA1	0.05
rep1	100_50	0.888889	0.8	1	sim9	0.001	0.1	GA1	0.05
rep1	100_100	1	1	1	sim9	0.001	0.1	GA1	0.05
rep1	200_5	0	0	0	sim9	0.001	0.1	GA1	0.05
rep1	200_10	0	0	0	sim9	0.001	0.1	GA1	0.05
rep1	200_25	0	0	0	sim9	0.001	0.1	GA1	0.05
rep1	200_50	0.181818	0.1	1	sim9	0.001	0.1	GA1	0.05
rep1	200_100	0.823529	0.7	1	sim9	0.001	0.1	GA1	0.05
rep1	200_200	1	1	1	sim9	0.001	0.1	GA1	0.05
rep2	10_5	0.461538	0.3	1	sim9	0.001	0.1	GA1	0.05
rep2	10_10	0.947368	0.9	1	sim9	0.001	0.1	GA1	0.05
rep2	50_5	0.181818	0.1	1	sim9	0.001	0.1	GA1	0.05
rep2	50_10	0.461538	0.3	1	sim9	0.001	0.1	GA1	0.05
rep2	50_25	0.947368	0.9	1	sim9	0.001	0.1	GA1	0.05
rep2	50_50	1	1	1	sim9	0.001	0.1	GA1	0.05
rep2	100_5	0	0	0	sim9	0.001	0.1	GA1	0.05
rep2	100_10	0	0	0	sim9	0.001	0.1	GA1	0.05
rep2	100_25	0.333333	0.2	1	sim9	0.001	0.1	GA1	0.05
rep2	100_50	1	1	1	sim9	0.001	0.1	GA1	0.05
rep2	100_100	1	1	1	sim9	0.001	0.1	GA1	0.05
rep2	200_5	0	0	0	sim9	0.001	0.1	GA1	0.05
rep2	200_10	0	0	0	sim9	0.001	0.1	GA1	0.05
rep2	200_25	0	0	0	sim9	0.001	0.1	GA1	0.05
rep2	200_50	0.461538	0.3	1	sim9	0.001	0.1	GA1	0.05
rep2	200_100	0.888889	0.8	1	sim9	0.001	0.1	GA1	0.05
rep2	200_200	1	1	1	sim9	0.001	0.1	GA1	0.05
rep3	10_5	0.333333	0.2	1	sim9	0.001	0.1	GA1	0.05
rep3	10_10	0.75	0.6	1	sim9	0.001	0.1	GA1	0.05
rep3	50_5	0	0	0	sim9	0.001	0.1	GA1	0.05
rep3	50_10	0.461538	0.3	1	sim9	0.001	0.1	GA1	0.05
rep3	50_25	0.823529	0.7	1	sim9	0.001	0.1	GA1	0.05
rep3	50_50	1	1	1	sim9	0.001	0.1	GA1	0.05
rep3	100_5	0	0	0	sim9	0.001	0.1	GA1	0.05
rep3	100_10	0.181818	0.1	1	sim9	0.001	0.1	GA1	0.05
rep3	100_25	0.461538	0.3	1	sim9	0.001	0.1	GA1	0.05
rep3	100_50	0.888889	0.8	1	sim9	0.001	0.1	GA1	0.05
rep3	100_100	1	1	1	sim9	0.001	0.1	GA1	0.05
rep3	200_5	0.181818	0.1	1	sim9	0.001	0.1	GA1	0.05
rep3	200_10	0	0	0	sim9	0.001	0.1	GA1	0.05
rep3	200_25	0.181818	0.1	1	sim9	0.001	0.1	GA1	0.05
rep3	200_50	0.333333	0.2	1	sim9	0.001	0.1	GA1	0.05
rep3	200_100	0.571429	0.4	1	sim9	0.001	0.1	GA1	0.05
rep3	200_200	1	1	1	sim9	0.001	0.1	GA1	0.05
rep4	10_5	0.666667	0.5	1	sim9	0.001	0.1	GA1	0.05
rep4	10_10	0.947368	0.9	1	sim9	0.001	0.1	GA1	0.05
rep4	50_5	0	0	0	sim9	0.001	0.1	GA1	0.05
rep4	50_10	0.333333	0.2	1	sim9	0.001	0.1	GA1	0.05
rep4	50_25	0.947368	0.9	1	sim9	0.001	0.1	GA1	0.05
rep4	50_50	1	1	1	sim9	0.001	0.1	GA1	0.05
rep4	100_5	0	0	0	sim9	0.001	0.1	GA1	0.05
rep4	100_10	0.181818	0.1	1	sim9	0.001	0.1	GA1	0.05
rep4	100_25	0.75	0.6	1	sim9	0.001	0.1	GA1	0.05
rep4	100_50	1	1	1	sim9	0.001	0.1	GA1	0.05
rep4	100_100	1	1	1	sim9	0.001	0.1	GA1	0.05
rep4	200_5	0	0	0	sim9	0.001	0.1	GA1	0.05
rep4	200_10	0	0	0	sim9	0.001	0.1	GA1	0.05
rep4	200_25	0	0	0	sim9	0.001	0.1	GA1	0.05
rep4	200_50	0.181818	0.1	1	sim9	0.001	0.1	GA1	0.05
rep4	200_100	0.888889	0.8	1	sim9	0.001	0.1	GA1	0.05
rep4	200_200	1	1	1	sim9	0.001	0.1	GA1	0.05
rep5	10_5	0.333333	0.2	1	sim9	0.001	0.1	GA1	0.05
rep5	10_10	0.666667	0.5	1	sim9	0.001	0.1	GA1	0.05
rep5	50_5	0	0	0	sim9	0.001	0.1	GA1	0.05
rep5	50_10	0.181818	0.1	1	sim9	0.001	0.1	GA1	0.05
rep5	50_25	0.666667	0.5	1	sim9	0.001	0.1	GA1	0.05
rep5	50_50	1	1	1	sim9	0.001	0.1	GA1	0.05
rep5	100_5	0	0	0	sim9	0.001	0.1	GA1	0.05
rep5	100_10	0	0	0	sim9	0.001	0.1	GA1	0.05
rep5	100_25	0.75	0.6	1	sim9	0.001	0.1	GA1	0.05
rep5	100_50	0.947368	0.9	1	sim9	0.001	0.1	GA1	0.05
rep5	100_100	1	1	1	sim9	0.001	0.1	GA1	0.05
rep5	200_5	0	0	0	sim9	0.001	0.1	GA1	0.05
rep5	200_10	0	0	0	sim9	0.001	0.1	GA1	0.05
rep5	200_25	0	0	0	sim9	0.001	0.1	GA1	0.05
rep5	200_50	0.333333	0.2	1	sim9	0.001	0.1	GA1	0.05
rep5	200_100	0.888889	0.8	1	sim9	0.001	0.1	GA1	0.05
rep5	200_200	1	1	1	sim9	0.001	0.1	GA1	0.05
rep6	10_5	0.181818	0.1	1	sim9	0.001	0.1	GA1	0.05
rep6	10_10	0.666667	0.5	1	sim9	0.001	0.1	GA1	0.05
rep6	50_5	0	0	0	sim9	0.001	0.1	GA1	0.05
rep6	50_10	0.181818	0.1	1	sim9	0.001	0.1	GA1	0.05
rep6	50_25	0.823529	0.7	1	sim9	0.001	0.1	GA1	0.05
rep6	50_50	1	1	1	sim9	0.001	0.1	GA1	0.05
rep6	100_5	0	0	0	sim9	0.001	0.1	GA1	0.05
rep6	100_10	0	0	0	sim9	0.001	0.1	GA1	0.05
rep6	100_25	0.461538	0.3	1	sim9	0.001	0.1	GA1	0.05
rep6	100_50	0.888889	0.8	1	sim9	0.001	0.1	GA1	0.05
rep6	100_100	1	1	1	sim9	0.001	0.1	GA1	0.05
rep6	200_5	0	0	0	sim9	0.001	0.1	GA1	0.05
rep6	200_10	0	0	0	sim9	0.001	0.1	GA1	0.05
rep6	200_25	0.181818	0.1	1	sim9	0.001	0.1	GA1	0.05
rep6	200_50	0.181818	0.1	1	sim9	0.001	0.1	GA1	0.05
rep6	200_100	0.947368	0.9	1	sim9	0.001	0.1	GA1	0.05
rep6	200_200	1	1	1	sim9	0.001	0.1	GA1	0.05
rep7	10_5	0.333333	0.2	1	sim9	0.001	0.1	GA1	0.05
rep7	10_10	0.888889	0.8	1	sim9	0.001	0.1	GA1	0.05
rep7	50_5	0	0	0	sim9	0.001	0.1	GA1	0.05
rep7	50_10	0.181818	0.1	1	sim9	0.001	0.1	GA1	0.05
rep7	50_25	0.461538	0.3	1	sim9	0.001	0.1	GA1	0.05
rep7	50_50	1	1	1	sim9	0.001	0.1	GA1	0.05
rep7	100_5	0	0	0	sim9	0.001	0.1	GA1	0.05
rep7	100_10	0	0	0	sim9	0.001	0.1	GA1	0.05
rep7	100_25	0.333333	0.2	1	sim9	0.001	0.1	GA1	0.05
rep7	100_50	0.888889	0.8	1	sim9	0.001	0.1	GA1	0.05
rep7	100_100	1	1	1	sim9	0.001	0.1	GA1	0.05
rep7	200_5	0	0	0	sim9	0.001	0.1	GA1	0.05
rep7	200_10	0	0	0	sim9	0.001	0.1	GA1	0.05
rep7	200_25	0	0	0	sim9	0.001	0.1	GA1	0.05
rep7	200_50	0.181818	0.1	1	sim9	0.001	0.1	GA1	0.05
rep7	200_100	0.823529	0.7	1	sim9	0.001	0.1	GA1	0.05
rep7	200_200	1	1	1	sim9	0.001	0.1	GA1	0.05
rep8	10_5	0.461538	0.3	1	sim9	0.001	0.1	GA1	0.05
rep8	10_10	0.888889	0.8	1	sim9	0.001	0.1	GA1	0.05
rep8	50_5	0	0	0	sim9	0.001	0.1	GA1	0.05
rep8	50_10	0.181818	0.1	1	sim9	0.001	0.1	GA1	0.05
rep8	50_25	0.888889	0.8	1	sim9	0.001	0.1	GA1	0.05
rep8	50_50	1	1	1	sim9	0.001	0.1	GA1	0.05
rep8	100_5	0	0	0	sim9	0.001	0.1	GA1	0.05
rep8	100_10	0	0	0	sim9	0.001	0.1	GA1	0.05
rep8	100_25	0.461538	0.3	1	sim9	0.001	0.1	GA1	0.05
rep8	100_50	1	1	1	sim9	0.001	0.1	GA1	0.05
rep8	100_100	1	1	1	sim9	0.001	0.1	GA1	0.05
rep8	200_5	0	0	0	sim9	0.001	0.1	GA1	0.05
rep8	200_10	0	0	0	sim9	0.001	0.1	GA1	0.05
rep8	200_25	0	0	0	sim9	0.001	0.1	GA1	0.05
rep8	200_50	0.181818	0.1	1	sim9	0.001	0.1	GA1	0.05
rep8	200_100	0.888889	0.8	1	sim9	0.001	0.1	GA1	0.05
rep8	200_200	1	1	1	sim9	0.001	0.1	GA1	0.05
rep9	10_5	0.181818	0.1	1	sim9	0.001	0.1	GA1	0.05
rep9	10_10	0.823529	0.7	1	sim9	0.001	0.1	GA1	0.05
rep9	50_5	0	0	0	sim9	0.001	0.1	GA1	0.05
rep9	50_10	0.461538	0.3	1	sim9	0.001	0.1	GA1	0.05
rep9	50_25	0.947368	0.9	1	sim9	0.001	0.1	GA1	0.05
rep9	50_50	1	1	1	sim9	0.001	0.1	GA1	0.05
rep9	100_5	0	0	0	sim9	0.001	0.1	GA1	0.05
rep9	100_10	0.181818	0.1	1	sim9	0.001	0.1	GA1	0.05
rep9	100_25	0.461538	0.3	1	sim9	0.001	0.1	GA1	0.05
rep9	100_50	0.888889	0.8	1	sim9	0.001	0.1	GA1	0.05
rep9	100_100	1	1	1	sim9	0.001	0.1	GA1	0.05
rep9	200_5	0	0	0	sim9	0.001	0.1	GA1	0.05
rep9	200_10	0	0	0	sim9	0.001	0.1	GA1	0.05
rep9	200_25	0.181818	0.1	1	sim9	0.001	0.1	GA1	0.05
rep9	200_50	0.571429	0.4	1	sim9	0.001	0.1	GA1	0.05
rep9	200_100	1	1	1	sim9	0.001	0.1	GA1	0.05
rep9	200_200	1	1	1	sim9	0.001	0.1	GA1	0.05
rep10	10_5	0.461538	0.3	1	sim9	0.001	0.1	GA1	0.05
rep10	10_10	0.888889	0.8	1	sim9	0.001	0.1	GA1	0.05
rep10	50_5	0	0	0	sim9	0.001	0.1	GA1	0.05
rep10	50_10	0.333333	0.2	1	sim9	0.001	0.1	GA1	0.05
rep10	50_25	0.947368	0.9	1	sim9	0.001	0.1	GA1	0.05
rep10	50_50	1	1	1	sim9	0.001	0.1	GA1	0.05
rep10	100_5	0	0	0	sim9	0.001	0.1	GA1	0.05
rep10	100_10	0	0	0	sim9	0.001	0.1	GA1	0.05
rep10	100_25	0.461538	0.3	1	sim9	0.001	0.1	GA1	0.05
rep10	100_50	1	1	1	sim9	0.001	0.1	GA1	0.05
rep10	100_100	1	1	1	sim9	0.001	0.1	GA1	0.05
rep10	200_5	0	0	0	sim9	0.001	0.1	GA1	0.05
rep10	200_10	0	0	0	sim9	0.001	0.1	GA1	0.05
rep10	200_25	0.181818	0.1	1	sim9	0.001	0.1	GA1	0.05
rep10	200_50	0.666667	0.5	1	sim9	0.001	0.1	GA1	0.05
rep10	200_100	1	1	1	sim9	0.001	0.1	GA1	0.05
rep10	200_200	1	1	1	sim9	0.001	0.1	GA1	0.05
rep1	10_5	0.571429	0.4	1	sim10	0.001	0.1	GA1	0.15
rep1	10_10	0.823529	0.7	1	sim10	0.001	0.1	GA1	0.15
rep1	50_5	0.181818	0.1	1	sim10	0.001	0.1	GA1	0.15
rep1	50_10	0.181818	0.1	1	sim10	0.001	0.1	GA1	0.15
rep1	50_25	0.823529	0.7	1	sim10	0.001	0.1	GA1	0.15
rep1	50_50	1	1	1	sim10	0.001	0.1	GA1	0.15
rep1	100_5	0	0	0	sim10	0.001	0.1	GA1	0.15
rep1	100_10	0.181818	0.1	1	sim10	0.001	0.1	GA1	0.15
rep1	100_25	0.571429	0.4	1	sim10	0.001	0.1	GA1	0.15
rep1	100_50	1	1	1	sim10	0.001	0.1	GA1	0.15
rep1	100_100	1	1	1	sim10	0.001	0.1	GA1	0.15
rep1	200_5	0	0	0	sim10	0.001	0.1	GA1	0.15
rep1	200_10	0	0	0	sim10	0.001	0.1	GA1	0.15
rep1	200_25	0.181818	0.1	1	sim10	0.001	0.1	GA1	0.15
rep1	200_50	0.571429	0.4	1	sim10	0.001	0.1	GA1	0.15
rep1	200_100	0.947368	0.9	1	sim10	0.001	0.1	GA1	0.15
rep1	200_200	1	1	1	sim10	0.001	0.1	GA1	0.15
rep2	10_5	0.461538	0.3	1	sim10	0.001	0.1	GA1	0.15
rep2	10_10	1	1	1	sim10	0.001	0.1	GA1	0.15
rep2	50_5	0	0	0	sim10	0.001	0.1	GA1	0.15
rep2	50_10	0.461538	0.3	1	sim10	0.001	0.1	GA1	0.15
rep2	50_25	0.947368	0.9	1	sim10	0.001	0.1	GA1	0.15
rep2	50_50	1	1	1	sim10	0.001	0.1	GA1	0.15
rep2	100_5	0.181818	0.1	1	sim10	0.001	0.1	GA1	0.15
rep2	100_10	0	0	0	sim10	0.001	0.1	GA1	0.15
rep2	100_25	0.571429	0.4	1	sim10	0.001	0.1	GA1	0.15
rep2	100_50	1	1	1	sim10	0.001	0.1	GA1	0.15
rep2	100_100	1	1	1	sim10	0.001	0.1	GA1	0.15
rep2	200_5	0	0	0	sim10	0.001	0.1	GA1	0.15
rep2	200_10	0	0	0	sim10	0.001	0.1	GA1	0.15
rep2	200_25	0.181818	0.1	1	sim10	0.001	0.1	GA1	0.15
rep2	200_50	0.75	0.6	1	sim10	0.001	0.1	GA1	0.15
rep2	200_100	1	1	1	sim10	0.001	0.1	GA1	0.15
rep2	200_200	1	1	1	sim10	0.001	0.1	GA1	0.15
rep3	10_5	0.666667	0.5	1	sim10	0.001	0.1	GA1	0.15
rep3	10_10	0.888889	0.8	1	sim10	0.001	0.1	GA1	0.15
rep3	50_5	0.181818	0.1	1	sim10	0.001	0.1	GA1	0.15
rep3	50_10	0.461538	0.3	1	sim10	0.001	0.1	GA1	0.15
rep3	50_25	1	1	1	sim10	0.001	0.1	GA1	0.15
rep3	50_50	1	1	1	sim10	0.001	0.1	GA1	0.15
rep3	100_5	0	0	0	sim10	0.001	0.1	GA1	0.15
rep3	100_10	0	0	0	sim10	0.001	0.1	GA1	0.15
rep3	100_25	0.571429	0.4	1	sim10	0.001	0.1	GA1	0.15
rep3	100_50	0.888889	0.8	1	sim10	0.001	0.1	GA1	0.15
rep3	100_100	1	1	1	sim10	0.001	0.1	GA1	0.15
rep3	200_5	0	0	0	sim10	0.001	0.1	GA1	0.15
rep3	200_10	0	0	0	sim10	0.001	0.1	GA1	0.15
rep3	200_25	0.181818	0.1	1	sim10	0.001	0.1	GA1	0.15
rep3	200_50	0.333333	0.2	1	sim10	0.001	0.1	GA1	0.15
rep3	200_100	0.888889	0.8	1	sim10	0.001	0.1	GA1	0.15
rep3	200_200	1	1	1	sim10	0.001	0.1	GA1	0.15
rep4	10_5	0.75	0.6	1	sim10	0.001	0.1	GA1	0.15
rep4	10_10	1	1	1	sim10	0.001	0.1	GA1	0.15
rep4	50_5	0.181818	0.1	1	sim10	0.001	0.1	GA1	0.15
rep4	50_10	0.461538	0.3	1	sim10	0.001	0.1	GA1	0.15
rep4	50_25	0.947368	0.9	1	sim10	0.001	0.1	GA1	0.15
rep4	50_50	1	1	1	sim10	0.001	0.1	GA1	0.15
rep4	100_5	0	0	0	sim10	0.001	0.1	GA1	0.15
rep4	100_10	0	0	0	sim10	0.001	0.1	GA1	0.15
rep4	100_25	0.666667	0.5	1	sim10	0.001	0.1	GA1	0.15
rep4	100_50	1	1	1	sim10	0.001	0.1	GA1	0.15
rep4	100_100	1	1	1	sim10	0.001	0.1	GA1	0.15
rep4	200_5	0	0	0	sim10	0.001	0.1	GA1	0.15
rep4	200_10	0	0	0	sim10	0.001	0.1	GA1	0.15
rep4	200_25	0	0	0	sim10	0.001	0.1	GA1	0.15
rep4	200_50	0.333333	0.2	1	sim10	0.001	0.1	GA1	0.15
rep4	200_100	1	1	1	sim10	0.001	0.1	GA1	0.15
rep4	200_200	1	1	1	sim10	0.001	0.1	GA1	0.15
rep5	10_5	0.666667	0.5	1	sim10	0.001	0.1	GA1	0.15
rep5	10_10	1	1	1	sim10	0.001	0.1	GA1	0.15
rep5	50_5	0	0	0	sim10	0.001	0.1	GA1	0.15
rep5	50_10	0.181818	0.1	1	sim10	0.001	0.1	GA1	0.15
rep5	50_25	1	1	1	sim10	0.001	0.1	GA1	0.15
rep5	50_50	1	1	1	sim10	0.001	0.1	GA1	0.15
rep5	100_5	0	0	0	sim10	0.001	0.1	GA1	0.15
rep5	100_10	0	0	0	sim10	0.001	0.1	GA1	0.15
rep5	100_25	1	1	1	sim10	0.001	0.1	GA1	0.15
rep5	100_50	1	1	1	sim10	0.001	0.1	GA1	0.15
rep5	100_100	1	1	1	sim10	0.001	0.1	GA1	0.15
rep5	200_5	0	0	0	sim10	0.001	0.1	GA1	0.15
rep5	200_10	0	0	0	sim10	0.001	0.1	GA1	0.15
rep5	200_25	0	0	0	sim10	0.001	0.1	GA1	0.15
rep5	200_50	0.461538	0.3	1	sim10	0.001	0.1	GA1	0.15
rep5	200_100	1	1	1	sim10	0.001	0.1	GA1	0.15
rep5	200_200	1	1	1	sim10	0.001	0.1	GA1	0.15
rep6	10_5	0.461538	0.3	1	sim10	0.001	0.1	GA1	0.15
rep6	10_10	0.888889	0.8	1	sim10	0.001	0.1	GA1	0.15
rep6	50_5	0	0	0	sim10	0.001	0.1	GA1	0.15
rep6	50_10	0.181818	0.1	1	sim10	0.001	0.1	GA1	0.15
rep6	50_25	0.888889	0.8	1	sim10	0.001	0.1	GA1	0.15
rep6	50_50	1	1	1	sim10	0.001	0.1	GA1	0.15
rep6	100_5	0	0	0	sim10	0.001	0.1	GA1	0.15
rep6	100_10	0	0	0	sim10	0.001	0.1	GA1	0.15
rep6	100_25	0.666667	0.5	1	sim10	0.001	0.1	GA1	0.15
rep6	100_50	1	1	1	sim10	0.001	0.1	GA1	0.15
rep6	100_100	1	1	1	sim10	0.001	0.1	GA1	0.15
rep6	200_5	0	0	0	sim10	0.001	0.1	GA1	0.15
rep6	200_10	0	0	0	sim10	0.001	0.1	GA1	0.15
rep6	200_25	0.181818	0.1	1	sim10	0.001	0.1	GA1	0.15
rep6	200_50	0.181818	0.1	1	sim10	0.001	0.1	GA1	0.15
rep6	200_100	0.947368	0.9	1	sim10	0.001	0.1	GA1	0.15
rep6	200_200	1	1	1	sim10	0.001	0.1	GA1	0.15
rep7	10_5	0.333333	0.2	1	sim10	0.001	0.1	GA1	0.15
rep7	10_10	1	1	1	sim10	0.001	0.1	GA1	0.15
rep7	50_5	0.181818	0.1	1	sim10	0.001	0.1	GA1	0.15
rep7	50_10	0.333333	0.2	1	sim10	0.001	0.1	GA1	0.15
rep7	50_25	0.888889	0.8	1	sim10	0.001	0.1	GA1	0.15
rep7	50_50	1	1	1	sim10	0.001	0.1	GA1	0.15
rep7	100_5	0	0	0	sim10	0.001	0.1	GA1	0.15
rep7	100_10	0.181818	0.1	1	sim10	0.001	0.1	GA1	0.15
rep7	100_25	0.666667	0.5	1	sim10	0.001	0.1	GA1	0.15
rep7	100_50	0.947368	0.9	1	sim10	0.001	0.1	GA1	0.15
rep7	100_100	1	1	1	sim10	0.001	0.1	GA1	0.15
rep7	200_5	0	0	0	sim10	0.001	0.1	GA1	0.15
rep7	200_10	0	0	0	sim10	0.001	0.1	GA1	0.15
rep7	200_25	0.181818	0.1	1	sim10	0.001	0.1	GA1	0.15
rep7	200_50	0.333333	0.2	1	sim10	0.001	0.1	GA1	0.15
rep7	200_100	1	1	1	sim10	0.001	0.1	GA1	0.15
rep7	200_200	1	1	1	sim10	0.001	0.1	GA1	0.15
rep8	10_5	0.571429	0.4	1	sim10	0.001	0.1	GA1	0.15
rep8	10_10	1	1	1	sim10	0.001	0.1	GA1	0.15
rep8	50_5	0	0	0	sim10	0.001	0.1	GA1	0.15
rep8	50_10	0.333333	0.2	1	sim10	0.001	0.1	GA1	0.15
rep8	50_25	1	1	1	sim10	0.001	0.1	GA1	0.15
rep8	50_50	1	1	1	sim10	0.001	0.1	GA1	0.15
rep8	100_5	0	0	0	sim10	0.001	0.1	GA1	0.15
rep8	100_10	0.333333	0.2	1	sim10	0.001	0.1	GA1	0.15
rep8	100_25	0.75	0.6	1	sim10	0.001	0.1	GA1	0.15
rep8	100_50	1	1	1	sim10	0.001	0.1	GA1	0.15
rep8	100_100	1	1	1	sim10	0.001	0.1	GA1	0.15
rep8	200_5	0	0	0	sim10	0.001	0.1	GA1	0.15
rep8	200_10	0.181818	0.1	1	sim10	0.001	0.1	GA1	0.15
rep8	200_25	0.181818	0.1	1	sim10	0.001	0.1	GA1	0.15
rep8	200_50	0.666667	0.5	1	sim10	0.001	0.1	GA1	0.15
rep8	200_100	1	1	1	sim10	0.001	0.1	GA1	0.15
rep8	200_200	1	1	1	sim10	0.001	0.1	GA1	0.15
rep9	10_5	0.666667	0.5	1	sim10	0.001	0.1	GA1	0.15
rep9	10_10	1	1	1	sim10	0.001	0.1	GA1	0.15
rep9	50_5	0.333333	0.2	1	sim10	0.001	0.1	GA1	0.15
rep9	50_10	0.75	0.6	1	sim10	0.001	0.1	GA1	0.15
rep9	50_25	0.947368	0.9	1	sim10	0.001	0.1	GA1	0.15
rep9	50_50	1	1	1	sim10	0.001	0.1	GA1	0.15
rep9	100_5	0.181818	0.1	1	sim10	0.001	0.1	GA1	0.15
rep9	100_10	0.461538	0.3	1	sim10	0.001	0.1	GA1	0.15
rep9	100_25	0.75	0.6	1	sim10	0.001	0.1	GA1	0.15
rep9	100_50	0.947368	0.9	1	sim10	0.001	0.1	GA1	0.15
rep9	100_100	1	1	1	sim10	0.001	0.1	GA1	0.15
rep9	200_5	0	0	0	sim10	0.001	0.1	GA1	0.15
rep9	200_10	0	0	0	sim10	0.001	0.1	GA1	0.15
rep9	200_25	0.181818	0.1	1	sim10	0.001	0.1	GA1	0.15
rep9	200_50	0.823529	0.7	1	sim10	0.001	0.1	GA1	0.15
rep9	200_100	1	1	1	sim10	0.001	0.1	GA1	0.15
rep9	200_200	1	1	1	sim10	0.001	0.1	GA1	0.15
rep10	10_5	0.461538	0.3	1	sim10	0.001	0.1	GA1	0.15
rep10	10_10	0.888889	0.8	1	sim10	0.001	0.1	GA1	0.15
rep10	50_5	0.181818	0.1	1	sim10	0.001	0.1	GA1	0.15
rep10	50_10	0.461538	0.3	1	sim10	0.001	0.1	GA1	0.15
rep10	50_25	1	1	1	sim10	0.001	0.1	GA1	0.15
rep10	50_50	1	1	1	sim10	0.001	0.1	GA1	0.15
rep10	100_5	0	0	0	sim10	0.001	0.1	GA1	0.15
rep10	100_10	0.181818	0.1	1	sim10	0.001	0.1	GA1	0.15
rep10	100_25	0.571429	0.4	1	sim10	0.001	0.1	GA1	0.15
rep10	100_50	1	1	1	sim10	0.001	0.1	GA1	0.15
rep10	100_100	1	1	1	sim10	0.001	0.1	GA1	0.15
rep10	200_5	0	0	0	sim10	0.001	0.1	GA1	0.15
rep10	200_10	0	0	0	sim10	0.001	0.1	GA1	0.15
rep10	200_25	0	0	0	sim10	0.001	0.1	GA1	0.15
rep10	200_50	0.705882	0.6	0.857143	sim10	0.001	0.1	GA1	0.15
rep10	200_100	0.952381	1	0.909091	sim10	0.001	0.1	GA1	0.15
rep10	200_200	0.952381	1	0.909091	sim10	0.001	0.1	GA1	0.15
rep1	10_5	0.181818	0.1	1	sim11	0.001	0.1	GA2	0.05
rep1	10_10	0.333333	0.2	1	sim11	0.001	0.1	GA2	0.05
rep1	50_5	0	0	0	sim11	0.001	0.1	GA2	0.05
rep1	50_10	0	0	0	sim11	0.001	0.1	GA2	0.05
rep1	50_25	0.333333	0.2	1	sim11	0.001	0.1	GA2	0.05
rep1	50_50	1	1	1	sim11	0.001	0.1	GA2	0.05
rep1	100_5	0	0	0	sim11	0.001	0.1	GA2	0.05
rep1	100_10	0	0	0	sim11	0.001	0.1	GA2	0.05
rep1	100_25	0.333333	0.2	1	sim11	0.001	0.1	GA2	0.05
rep1	100_50	0.823529	0.7	1	sim11	0.001	0.1	GA2	0.05
rep1	100_100	1	1	1	sim11	0.001	0.1	GA2	0.05
rep1	200_5	0	0	0	sim11	0.001	0.1	GA2	0.05
rep1	200_10	0	0	0	sim11	0.001	0.1	GA2	0.05
rep1	200_25	0	0	0	sim11	0.001	0.1	GA2	0.05
rep1	200_50	0.181818	0.1	1	sim11	0.001	0.1	GA2	0.05
rep1	200_100	0.461538	0.3	1	sim11	0.001	0.1	GA2	0.05
rep1	200_200	1	1	1	sim11	0.001	0.1	GA2	0.05
rep2	10_5	0.571429	0.4	1	sim11	0.001	0.1	GA2	0.05
rep2	10_10	0.571429	0.4	1	sim11	0.001	0.1	GA2	0.05
rep2	50_5	0	0	0	sim11	0.001	0.1	GA2	0.05
rep2	50_10	0.461538	0.3	1	sim11	0.001	0.1	GA2	0.05
rep2	50_25	0.666667	0.5	1	sim11	0.001	0.1	GA2	0.05
rep2	50_50	1	1	1	sim11	0.001	0.1	GA2	0.05
rep2	100_5	0	0	0	sim11	0.001	0.1	GA2	0.05
rep2	100_10	0	0	0	sim11	0.001	0.1	GA2	0.05
rep2	100_25	0.333333	0.2	1	sim11	0.001	0.1	GA2	0.05
rep2	100_50	0.888889	0.8	1	sim11	0.001	0.1	GA2	0.05
rep2	100_100	1	1	1	sim11	0.001	0.1	GA2	0.05
rep2	200_5	0	0	0	sim11	0.001	0.1	GA2	0.05
rep2	200_10	0	0	0	sim11	0.001	0.1	GA2	0.05
rep2	200_25	0	0	0	sim11	0.001	0.1	GA2	0.05
rep2	200_50	0	0	0	sim11	0.001	0.1	GA2	0.05
rep2	200_100	0.75	0.6	1	sim11	0.001	0.1	GA2	0.05
rep2	200_200	1	1	1	sim11	0.001	0.1	GA2	0.05
rep3	10_5	0.181818	0.1	1	sim11	0.001	0.1	GA2	0.05
rep3	10_10	0.333333	0.2	1	sim11	0.001	0.1	GA2	0.05
rep3	50_5	0	0	0	sim11	0.001	0.1	GA2	0.05
rep3	50_10	0	0	0	sim11	0.001	0.1	GA2	0.05
rep3	50_25	0.666667	0.5	1	sim11	0.001	0.1	GA2	0.05
rep3	50_50	1	1	1	sim11	0.001	0.1	GA2	0.05
rep3	100_5	0	0	0	sim11	0.001	0.1	GA2	0.05
rep3	100_10	0	0	0	sim11	0.001	0.1	GA2	0.05
rep3	100_25	0.181818	0.1	1	sim11	0.001	0.1	GA2	0.05
rep3	100_50	0.888889	0.8	1	sim11	0.001	0.1	GA2	0.05
rep3	100_100	1	1	1	sim11	0.001	0.1	GA2	0.05
rep3	200_5	0	0	0	sim11	0.001	0.1	GA2	0.05
rep3	200_10	0	0	0	sim11	0.001	0.1	GA2	0.05
rep3	200_25	0	0	0	sim11	0.001	0.1	GA2	0.05
rep3	200_50	0.181818	0.1	1	sim11	0.001	0.1	GA2	0.05
rep3	200_100	0.666667	0.5	1	sim11	0.001	0.1	GA2	0.05
rep3	200_200	1	1	1	sim11	0.001	0.1	GA2	0.05
rep4	10_5	0.571429	0.4	1	sim11	0.001	0.1	GA2	0.05
rep4	10_10	0.823529	0.7	1	sim11	0.001	0.1	GA2	0.05
rep4	50_5	0	0	0	sim11	0.001	0.1	GA2	0.05
rep4	50_10	0.333333	0.2	1	sim11	0.001	0.1	GA2	0.05
rep4	50_25	0.888889	0.8	1	sim11	0.001	0.1	GA2	0.05
rep4	50_50	1	1	1	sim11	0.001	0.1	GA2	0.05
rep4	100_5	0	0	0	sim11	0.001	0.1	GA2	0.05
rep4	100_10	0.181818	0.1	1	sim11	0.001	0.1	GA2	0.05
rep4	100_25	0.333333	0.2	1	sim11	0.001	0.1	GA2	0.05
rep4	100_50	0.666667	0.5	1	sim11	0.001	0.1	GA2	0.05
rep4	100_100	1	1	1	sim11	0.001	0.1	GA2	0.05
rep4	200_5	0	0	0	sim11	0.001	0.1	GA2	0.05
rep4	200_10	0	0	0	sim11	0.001	0.1	GA2	0.05
rep4	200_25	0	0	0	sim11	0.001	0.1	GA2	0.05
rep4	200_50	0.461538	0.3	1	sim11	0.001	0.1	GA2	0.05
rep4	200_100	0.666667	0.5	1	sim11	0.001	0.1	GA2	0.05
rep4	200_200	1	1	1	sim11	0.001	0.1	GA2	0.05
rep5	10_5	0.181818	0.1	1	sim11	0.001	0.1	GA2	0.05
rep5	10_10	0.666667	0.5	1	sim11	0.001	0.1	GA2	0.05
rep5	50_5	0	0	0	sim11	0.001	0.1	GA2	0.05
rep5	50_10	0.461538	0.3	1	sim11	0.001	0.1	GA2	0.05
rep5	50_25	0.823529	0.7	1	sim11	0.001	0.1	GA2	0.05
rep5	50_50	1	1	1	sim11	0.001	0.1	GA2	0.05
rep5	100_5	0	0	0	sim11	0.001	0.1	GA2	0.05
rep5	100_10	0	0	0	sim11	0.001	0.1	GA2	0.05
rep5	100_25	0	0	0	sim11	0.001	0.1	GA2	0.05
rep5	100_50	0.823529	0.7	1	sim11	0.001	0.1	GA2	0.05
rep5	100_100	1	1	1	sim11	0.001	0.1	GA2	0.05
rep5	200_5	0	0	0	sim11	0.001	0.1	GA2	0.05
rep5	200_10	0	0	0	sim11	0.001	0.1	GA2	0.05
rep5	200_25	0	0	0	sim11	0.001	0.1	GA2	0.05
rep5	200_50	0	0	0	sim11	0.001	0.1	GA2	0.05
rep5	200_100	0.823529	0.7	1	sim11	0.001	0.1	GA2	0.05
rep5	200_200	1	1	1	sim11	0.001	0.1	GA2	0.05
rep6	10_5	0.333333	0.2	1	sim11	0.001	0.1	GA2	0.05
rep6	10_10	0.666667	0.5	1	sim11	0.001	0.1	GA2	0.05
rep6	50_5	0	0	0	sim11	0.001	0.1	GA2	0.05
rep6	50_10	0	0	0	sim11	0.001	0.1	GA2	0.05
rep6	50_25	0.666667	0.5	1	sim11	0.001	0.1	GA2	0.05
rep6	50_50	1	1	1	sim11	0.001	0.1	GA2	0.05
rep6	100_5	0	0	0	sim11	0.001	0.1	GA2	0.05
rep6	100_10	0	0	0	sim11	0.001	0.1	GA2	0.05
rep6	100_25	0.333333	0.2	1	sim11	0.001	0.1	GA2	0.05
rep6	100_50	0.75	0.6	1	sim11	0.001	0.1	GA2	0.05
rep6	100_100	1	1	1	sim11	0.001	0.1	GA2	0.05
rep6	200_5	0	0	0	sim11	0.001	0.1	GA2	0.05
rep6	200_10	0	0	0	sim11	0.001	0.1	GA2	0.05
rep6	200_25	0	0	0	sim11	0.001	0.1	GA2	0.05
rep6	200_50	0	0	0	sim11	0.001	0.1	GA2	0.05
rep6	200_100	0.333333	0.2	1	sim11	0.001	0.1	GA2	0.05
rep6	200_200	1	1	1	sim11	0.001	0.1	GA2	0.05
rep7	10_5	0.333333	0.2	1	sim11	0.001	0.1	GA2	0.05
rep7	10_10	0.571429	0.4	1	sim11	0.001	0.1	GA2	0.05
rep7	50_5	0	0	0	sim11	0.001	0.1	GA2	0.05
rep7	50_10	0	0	0	sim11	0.001	0.1	GA2	0.05
rep7	50_25	0.823529	0.7	1	sim11	0.001	0.1	GA2	0.05
rep7	50_50	1	1	1	sim11	0.001	0.1	GA2	0.05
rep7	100_5	0	0	0	sim11	0.001	0.1	GA2	0.05
rep7	100_10	0	0	0	sim11	0.001	0.1	GA2	0.05
rep7	100_25	0.461538	0.3	1	sim11	0.001	0.1	GA2	0.05
rep7	100_50	0.75	0.6	1	sim11	0.001	0.1	GA2	0.05
rep7	100_100	1	1	1	sim11	0.001	0.1	GA2	0.05
rep7	200_5	0	0	0	sim11	0.001	0.1	GA2	0.05
rep7	200_10	0	0	0	sim11	0.001	0.1	GA2	0.05
rep7	200_25	0	0	0	sim11	0.001	0.1	GA2	0.05
rep7	200_50	0	0	0	sim11	0.001	0.1	GA2	0.05
rep7	200_100	0.823529	0.7	1	sim11	0.001	0.1	GA2	0.05
rep7	200_200	1	1	1	sim11	0.001	0.1	GA2	0.05
rep8	10_5	0.333333	0.2	1	sim11	0.001	0.1	GA2	0.05
rep8	10_10	0.333333	0.2	1	sim11	0.001	0.1	GA2	0.05
rep8	50_5	0	0	0	sim11	0.001	0.1	GA2	0.05
rep8	50_10	0.333333	0.2	1	sim11	0.001	0.1	GA2	0.05
rep8	50_25	0.461538	0.3	1	sim11	0.001	0.1	GA2	0.05
rep8	50_50	1	1	1	sim11	0.001	0.1	GA2	0.05
rep8	100_5	0	0	0	sim11	0.001	0.1	GA2	0.05
rep8	100_10	0	0	0	sim11	0.001	0.1	GA2	0.05
rep8	100_25	0.181818	0.1	1	sim11	0.001	0.1	GA2	0.05
rep8	100_50	0.888889	0.8	1	sim11	0.001	0.1	GA2	0.05
rep8	100_100	1	1	1	sim11	0.001	0.1	GA2	0.05
rep8	200_5	0	0	0	sim11	0.001	0.1	GA2	0.05
rep8	200_10	0	0	0	sim11	0.001	0.1	GA2	0.05
rep8	200_25	0	0	0	sim11	0.001	0.1	GA2	0.05
rep8	200_50	0	0	0	sim11	0.001	0.1	GA2	0.05
rep8	200_100	0.571429	0.4	1	sim11	0.001	0.1	GA2	0.05
rep8	200_200	1	1	1	sim11	0.001	0.1	GA2	0.05
rep9	10_5	0.181818	0.1	1	sim11	0.001	0.1	GA2	0.05
rep9	10_10	0.75	0.6	1	sim11	0.001	0.1	GA2	0.05
rep9	50_5	0	0	0	sim11	0.001	0.1	GA2	0.05
rep9	50_10	0	0	0	sim11	0.001	0.1	GA2	0.05
rep9	50_25	0.888889	0.8	1	sim11	0.001	0.1	GA2	0.05
rep9	50_50	1	1	1	sim11	0.001	0.1	GA2	0.05
rep9	100_5	0	0	0	sim11	0.001	0.1	GA2	0.05
rep9	100_10	0	0	0	sim11	0.001	0.1	GA2	0.05
rep9	100_25	0.333333	0.2	1	sim11	0.001	0.1	GA2	0.05
rep9	100_50	0.947368	0.9	1	sim11	0.001	0.1	GA2	0.05
rep9	100_100	1	1	1	sim11	0.001	0.1	GA2	0.05
rep9	200_5	0	0	0	sim11	0.001	0.1	GA2	0.05
rep9	200_10	0	0	0	sim11	0.001	0.1	GA2	0.05
rep9	200_25	0	0	0	sim11	0.001	0.1	GA2	0.05
rep9	200_50	0.181818	0.1	1	sim11	0.001	0.1	GA2	0.05
rep9	200_100	0.823529	0.7	1	sim11	0.001	0.1	GA2	0.05
rep9	200_200	1	1	1	sim11	0.001	0.1	GA2	0.05
rep10	10_5	0.307692	0.2	0.666667	sim11	0.001	0.1	GA2	0.05
rep10	10_10	0.705882	0.6	0.857143	sim11	0.001	0.1	GA2	0.05
rep10	50_5	0	0	0	sim11	0.001	0.1	GA2	0.05
rep10	50_10	0.181818	0.1	1	sim11	0.001	0.1	GA2	0.05
rep10	50_25	0.947368	0.9	1	sim11	0.001	0.1	GA2	0.05
rep10	50_50	1	1	1	sim11	0.001	0.1	GA2	0.05
rep10	100_5	0	0	0	sim11	0.001	0.1	GA2	0.05
rep10	100_10	0	0	0	sim11	0.001	0.1	GA2	0.05
rep10	100_25	0.461538	0.3	1	sim11	0.001	0.1	GA2	0.05
rep10	100_50	0.947368	0.9	1	sim11	0.001	0.1	GA2	0.05
rep10	100_100	1	1	1	sim11	0.001	0.1	GA2	0.05
rep10	200_5	0	0	0	sim11	0.001	0.1	GA2	0.05
rep10	200_10	0	0	0	sim11	0.001	0.1	GA2	0.05
rep10	200_25	0.181818	0.1	1	sim11	0.001	0.1	GA2	0.05
rep10	200_50	0.333333	0.2	1	sim11	0.001	0.1	GA2	0.05
rep10	200_100	0.947368	0.9	1	sim11	0.001	0.1	GA2	0.05
rep10	200_200	1	1	1	sim11	0.001	0.1	GA2	0.05
rep1	10_5	0.571429	0.4	1	sim12	0.001	0.1	GA2	0.15
rep1	10_10	0.571429	0.4	1	sim12	0.001	0.1	GA2	0.15
rep1	50_5	0	0	0	sim12	0.001	0.1	GA2	0.15
rep1	50_10	0	0	0	sim12	0.001	0.1	GA2	0.15
rep1	50_25	0.888889	0.8	1	sim12	0.001	0.1	GA2	0.15
rep1	50_50	1	1	1	sim12	0.001	0.1	GA2	0.15
rep1	100_5	0	0	0	sim12	0.001	0.1	GA2	0.15
rep1	100_10	0	0	0	sim12	0.001	0.1	GA2	0.15
rep1	100_25	0.666667	0.5	1	sim12	0.001	0.1	GA2	0.15
rep1	100_50	1	1	1	sim12	0.001	0.1	GA2	0.15
rep1	100_100	1	1	1	sim12	0.001	0.1	GA2	0.15
rep1	200_5	0	0	0	sim12	0.001	0.1	GA2	0.15
rep1	200_10	0	0	0	sim12	0.001	0.1	GA2	0.15
rep1	200_25	0	0	0	sim12	0.001	0.1	GA2	0.15
rep1	200_50	0.333333	0.2	1	sim12	0.001	0.1	GA2	0.15
rep1	200_100	0.823529	0.7	1	sim12	0.001	0.1	GA2	0.15
rep1	200_200	1	1	1	sim12	0.001	0.1	GA2	0.15
rep2	10_5	0.571429	0.4	1	sim12	0.001	0.1	GA2	0.15
rep2	10_10	0.666667	0.5	1	sim12	0.001	0.1	GA2	0.15
rep2	50_5	0	0	0	sim12	0.001	0.1	GA2	0.15
rep2	50_10	0.181818	0.1	1	sim12	0.001	0.1	GA2	0.15
rep2	50_25	0.888889	0.8	1	sim12	0.001	0.1	GA2	0.15
rep2	50_50	1	1	1	sim12	0.001	0.1	GA2	0.15
rep2	100_5	0	0	0	sim12	0.001	0.1	GA2	0.15
rep2	100_10	0	0	0	sim12	0.001	0.1	GA2	0.15
rep2	100_25	0.571429	0.4	1	sim12	0.001	0.1	GA2	0.15
rep2	100_50	0.888889	0.8	1	sim12	0.001	0.1	GA2	0.15
rep2	100_100	1	1	1	sim12	0.001	0.1	GA2	0.15
rep2	200_5	0	0	0	sim12	0.001	0.1	GA2	0.15
rep2	200_10	0	0	0	sim12	0.001	0.1	GA2	0.15
rep2	200_25	0	0	0	sim12	0.001	0.1	GA2	0.15
rep2	200_50	0.181818	0.1	1	sim12	0.001	0.1	GA2	0.15
rep2	200_100	0.888889	0.8	1	sim12	0.001	0.1	GA2	0.15
rep2	200_200	1	1	1	sim12	0.001	0.1	GA2	0.15
rep3	10_5	0.333333	0.2	1	sim12	0.001	0.1	GA2	0.15
rep3	10_10	0.888889	0.8	1	sim12	0.001	0.1	GA2	0.15
rep3	50_5	0	0	0	sim12	0.001	0.1	GA2	0.15
rep3	50_10	0.181818	0.1	1	sim12	0.001	0.1	GA2	0.15
rep3	50_25	0.947368	0.9	1	sim12	0.001	0.1	GA2	0.15
rep3	50_50	1	1	1	sim12	0.001	0.1	GA2	0.15
rep3	100_5	0	0	0	sim12	0.001	0.1	GA2	0.15
rep3	100_10	0.181818	0.1	1	sim12	0.001	0.1	GA2	0.15
rep3	100_25	0.333333	0.2	1	sim12	0.001	0.1	GA2	0.15
rep3	100_50	0.947368	0.9	1	sim12	0.001	0.1	GA2	0.15
rep3	100_100	1	1	1	sim12	0.001	0.1	GA2	0.15
rep3	200_5	0	0	0	sim12	0.001	0.1	GA2	0.15
rep3	200_10	0	0	0	sim12	0.001	0.1	GA2	0.15
rep3	200_25	0	0	0	sim12	0.001	0.1	GA2	0.15
rep3	200_50	0.181818	0.1	1	sim12	0.001	0.1	GA2	0.15
rep3	200_100	0.888889	0.8	1	sim12	0.001	0.1	GA2	0.15
rep3	200_200	1	1	1	sim12	0.001	0.1	GA2	0.15
rep4	10_5	0.571429	0.4	1	sim12	0.001	0.1	GA2	0.15
rep4	10_10	0.888889	0.8	1	sim12	0.001	0.1	GA2	0.15
rep4	50_5	0.166667	0.1	0.5	sim12	0.001	0.1	GA2	0.15
rep4	50_10	0.625	0.5	0.833333	sim12	0.001	0.1	GA2	0.15
rep4	50_25	0.9	0.9	0.9	sim12	0.001	0.1	GA2	0.15
rep4	50_50	0.952381	1	0.909091	sim12	0.001	0.1	GA2	0.15
rep4	100_5	0	0	0	sim12	0.001	0.1	GA2	0.15
rep4	100_10	0	0	0	sim12	0.001	0.1	GA2	0.15
rep4	100_25	0.333333	0.2	1	sim12	0.001	0.1	GA2	0.15
rep4	100_50	0.947368	0.9	1	sim12	0.001	0.1	GA2	0.15
rep4	100_100	1	1	1	sim12	0.001	0.1	GA2	0.15
rep4	200_5	0	0	0	sim12	0.001	0.1	GA2	0.15
rep4	200_10	0	0	0	sim12	0.001	0.1	GA2	0.15
rep4	200_25	0	0	0	sim12	0.001	0.1	GA2	0.15
rep4	200_50	0.571429	0.4	1	sim12	0.001	0.1	GA2	0.15
rep4	200_100	0.823529	0.7	1	sim12	0.001	0.1	GA2	0.15
rep4	200_200	1	1	1	sim12	0.001	0.1	GA2	0.15
rep5	10_5	0.666667	0.5	1	sim12	0.001	0.1	GA2	0.15
rep5	10_10	0.823529	0.7	1	sim12	0.001	0.1	GA2	0.15
rep5	50_5	0	0	0	sim12	0.001	0.1	GA2	0.15
rep5	50_10	0.461538	0.3	1	sim12	0.001	0.1	GA2	0.15
rep5	50_25	1	1	1	sim12	0.001	0.1	GA2	0.15
rep5	50_50	1	1	1	sim12	0.001	0.1	GA2	0.15
rep5	100_5	0	0	0	sim12	0.001	0.1	GA2	0.15
rep5	100_10	0	0	0	sim12	0.001	0.1	GA2	0.15
rep5	100_25	0.461538	0.3	1	sim12	0.001	0.1	GA2	0.15
rep5	100_50	1	1	1	sim12	0.001	0.1	GA2	0.15
rep5	100_100	1	1	1	sim12	0.001	0.1	GA2	0.15
rep5	200_5	0	0	0	sim12	0.001	0.1	GA2	0.15
rep5	200_10	0	0	0	sim12	0.001	0.1	GA2	0.15
rep5	200_25	0	0	0	sim12	0.001	0.1	GA2	0.15
rep5	200_50	0.333333	0.2	1	sim12	0.001	0.1	GA2	0.15
rep5	200_100	1	1	1	sim12	0.001	0.1	GA2	0.15
rep5	200_200	1	1	1	sim12	0.001	0.1	GA2	0.15
rep6	10_5	0.571429	0.4	1	sim12	0.001	0.1	GA2	0.15
rep6	10_10	0.947368	0.9	1	sim12	0.001	0.1	GA2	0.15
rep6	50_5	0.181818	0.1	1	sim12	0.001	0.1	GA2	0.15
rep6	50_10	0.571429	0.4	1	sim12	0.001	0.1	GA2	0.15
rep6	50_25	0.888889	0.8	1	sim12	0.001	0.1	GA2	0.15
rep6	50_50	1	1	1	sim12	0.001	0.1	GA2	0.15
rep6	100_5	0	0	0	sim12	0.001	0.1	GA2	0.15
rep6	100_10	0	0	0	sim12	0.001	0.1	GA2	0.15
rep6	100_25	0.571429	0.4	1	sim12	0.001	0.1	GA2	0.15
rep6	100_50	0.888889	0.8	1	sim12	0.001	0.1	GA2	0.15
rep6	100_100	1	1	1	sim12	0.001	0.1	GA2	0.15
rep6	200_5	0	0	0	sim12	0.001	0.1	GA2	0.15
rep6	200_10	0	0	0	sim12	0.001	0.1	GA2	0.15
rep6	200_25	0	0	0	sim12	0.001	0.1	GA2	0.15
rep6	200_50	0	0	0	sim12	0.001	0.1	GA2	0.15
rep6	200_100	0.666667	0.5	1	sim12	0.001	0.1	GA2	0.15
rep6	200_200	1	1	1	sim12	0.001	0.1	GA2	0.15
rep7	10_5	0.461538	0.3	1	sim12	0.001	0.1	GA2	0.15
rep7	10_10	0.823529	0.7	1	sim12	0.001	0.1	GA2	0.15
rep7	50_5	0	0	0	sim12	0.001	0.1	GA2	0.15
rep7	50_10	0	0	0	sim12	0.001	0.1	GA2	0.15
rep7	50_25	0.823529	0.7	1	sim12	0.001	0.1	GA2	0.15
rep7	50_50	1	1	1	sim12	0.001	0.1	GA2	0.15
rep7	100_5	0	0	0	sim12	0.001	0.1	GA2	0.15
rep7	100_10	0	0	0	sim12	0.001	0.1	GA2	0.15
rep7	100_25	0.823529	0.7	1	sim12	0.001	0.1	GA2	0.15
rep7	100_50	0.947368	0.9	1	sim12	0.001	0.1	GA2	0.15
rep7	100_100	1	1	1	sim12	0.001	0.1	GA2	0.15
rep7	200_5	0	0	0	sim12	0.001	0.1	GA2	0.15
rep7	200_10	0.181818	0.1	1	sim12	0.001	0.1	GA2	0.15
rep7	200_25	0	0	0	sim12	0.001	0.1	GA2	0.15
rep7	200_50	0.333333	0.2	1	sim12	0.001	0.1	GA2	0.15
rep7	200_100	1	1	1	sim12	0.001	0.1	GA2	0.15
rep7	200_200	1	1	1	sim12	0.001	0.1	GA2	0.15
rep8	10_5	0.571429	0.4	1	sim12	0.001	0.1	GA2	0.15
rep8	10_10	0.461538	0.3	1	sim12	0.001	0.1	GA2	0.15
rep8	50_5	0	0	0	sim12	0.001	0.1	GA2	0.15
rep8	50_10	0.333333	0.2	1	sim12	0.001	0.1	GA2	0.15
rep8	50_25	0.666667	0.5	1	sim12	0.001	0.1	GA2	0.15
rep8	50_50	1	1	1	sim12	0.001	0.1	GA2	0.15
rep8	100_5	0.181818	0.1	1	sim12	0.001	0.1	GA2	0.15
rep8	100_10	0	0	0	sim12	0.001	0.1	GA2	0.15
rep8	100_25	0.571429	0.4	1	sim12	0.001	0.1	GA2	0.15
[truncated: 722 more rows]
