# Supplementary material for: Evaluation of Bayesian Linear Regression models for gene set prioritization in complex diseases
Source: PLoS Genet. 2024 Nov 4;20(11):e1011463. doi: 10.1371/journal.pgen.1011463 (PMC11563439; doi:10.1371/journal.pgen.1011463)
Supplement: S3 Table — Ten replicates were performed for each pathway configuration. The first number in pathways indicates the size of the pathway, and the second number represents the number of causal genes within the pathway. (XLSX) [file pgen.1011463.s009.xlsx]

## Sheet: S3. F1score-quantitativ traits 
Supplementary Table 3 | Precision, recall and F1 classification score for all quantitative phenotype scenarios. Ten replicates were performed for each pathway configuration.First number in pathways indicates the size of the pathway and the second number represents the number of causal genes within the pathway. π: proportion of causal markers, h²: heritability, GA: genetic architecture.
Replication	Pathway	F1 score	Recall	Precision	simulation scenario	π	h2	GA
rep1	10_5	0.823529	0.7	1	sim1	0.001	0.3	GA1
rep1	10_10	1	1	1	sim1	0.001	0.3	GA1
rep1	50_5	0.181818	0.1	1	sim1	0.001	0.3	GA1
rep1	50_10	0.823529	0.7	1	sim1	0.001	0.3	GA1
rep1	50_25	1	1	1	sim1	0.001	0.3	GA1
rep1	50_50	1	1	1	sim1	0.001	0.3	GA1
rep1	100_5	0.181818	0.1	1	sim1	0.001	0.3	GA1
rep1	100_10	0.181818	0.1	1	sim1	0.001	0.3	GA1
rep1	100_25	0.947368	0.9	1	sim1	0.001	0.3	GA1
rep1	100_50	1	1	1	sim1	0.001	0.3	GA1
rep1	100_100	1	1	1	sim1	0.001	0.3	GA1
rep1	200_5	0	0	0	sim1	0.001	0.3	GA1
rep1	200_10	0.181818	0.1	1	sim1	0.001	0.3	GA1
rep1	200_25	0.333333	0.2	1	sim1	0.001	0.3	GA1
rep1	200_50	0.75	0.6	1	sim1	0.001	0.3	GA1
rep1	200_100	1	1	1	sim1	0.001	0.3	GA1
rep1	200_200	1	1	1	sim1	0.001	0.3	GA1
rep2	10_5	0.823529	0.7	1	sim1	0.001	0.3	GA1
rep2	10_10	1	1	1	sim1	0.001	0.3	GA1
rep2	50_5	0.333333	0.2	1	sim1	0.001	0.3	GA1
rep2	50_10	0.666667	0.5	1	sim1	0.001	0.3	GA1
rep2	50_25	1	1	1	sim1	0.001	0.3	GA1
rep2	50_50	1	1	1	sim1	0.001	0.3	GA1
rep2	100_5	0.181818	0.1	1	sim1	0.001	0.3	GA1
rep2	100_10	0.181818	0.1	1	sim1	0.001	0.3	GA1
rep2	100_25	0.947368	0.9	1	sim1	0.001	0.3	GA1
rep2	100_50	1	1	1	sim1	0.001	0.3	GA1
rep2	100_100	1	1	1	sim1	0.001	0.3	GA1
rep2	200_5	0	0	0	sim1	0.001	0.3	GA1
rep2	200_10	0	0	0	sim1	0.001	0.3	GA1
rep2	200_25	0.461538	0.3	1	sim1	0.001	0.3	GA1
rep2	200_50	0.823529	0.7	1	sim1	0.001	0.3	GA1
rep2	200_100	1	1	1	sim1	0.001	0.3	GA1
rep2	200_200	1	1	1	sim1	0.001	0.3	GA1
rep3	10_5	0.666667	0.5	1	sim1	0.001	0.3	GA1
rep3	10_10	1	1	1	sim1	0.001	0.3	GA1
rep3	50_5	0.181818	0.1	1	sim1	0.001	0.3	GA1
rep3	50_10	0.75	0.6	1	sim1	0.001	0.3	GA1
rep3	50_25	1	1	1	sim1	0.001	0.3	GA1
rep3	50_50	1	1	1	sim1	0.001	0.3	GA1
rep3	100_5	0	0	0	sim1	0.001	0.3	GA1
rep3	100_10	0.181818	0.1	1	sim1	0.001	0.3	GA1
rep3	100_25	1	1	1	sim1	0.001	0.3	GA1
rep3	100_50	1	1	1	sim1	0.001	0.3	GA1
rep3	100_100	1	1	1	sim1	0.001	0.3	GA1
rep3	200_5	0	0	0	sim1	0.001	0.3	GA1
rep3	200_10	0	0	0	sim1	0.001	0.3	GA1
rep3	200_25	0.333333	0.2	1	sim1	0.001	0.3	GA1
rep3	200_50	0.947368	0.9	1	sim1	0.001	0.3	GA1
rep3	200_100	1	1	1	sim1	0.001	0.3	GA1
rep3	200_200	1	1	1	sim1	0.001	0.3	GA1
rep4	10_5	0.75	0.6	1	sim1	0.001	0.3	GA1
rep4	10_10	0.947368	0.9	1	sim1	0.001	0.3	GA1
rep4	50_5	0.181818	0.1	1	sim1	0.001	0.3	GA1
rep4	50_10	0.823529	0.7	1	sim1	0.001	0.3	GA1
rep4	50_25	1	1	1	sim1	0.001	0.3	GA1
rep4	50_50	1	1	1	sim1	0.001	0.3	GA1
rep4	100_5	0	0	0	sim1	0.001	0.3	GA1
rep4	100_10	0.181818	0.1	1	sim1	0.001	0.3	GA1
rep4	100_25	0.823529	0.7	1	sim1	0.001	0.3	GA1
rep4	100_50	1	1	1	sim1	0.001	0.3	GA1
rep4	100_100	1	1	1	sim1	0.001	0.3	GA1
rep4	200_5	0	0	0	sim1	0.001	0.3	GA1
rep4	200_10	0	0	0	sim1	0.001	0.3	GA1
rep4	200_25	0	0	0	sim1	0.001	0.3	GA1
rep4	200_50	0.181818	0.1	1	sim1	0.001	0.3	GA1
rep4	200_100	0.947368	0.9	1	sim1	0.001	0.3	GA1
rep4	200_200	1	1	1	sim1	0.001	0.3	GA1
rep5	10_5	0.823529	0.7	1	sim1	0.001	0.3	GA1
rep5	10_10	1	1	1	sim1	0.001	0.3	GA1
rep5	50_5	0	0	0	sim1	0.001	0.3	GA1
rep5	50_10	0.571429	0.4	1	sim1	0.001	0.3	GA1
rep5	50_25	1	1	1	sim1	0.001	0.3	GA1
rep5	50_50	1	1	1	sim1	0.001	0.3	GA1
rep5	100_5	0	0	0	sim1	0.001	0.3	GA1
rep5	100_10	0	0	0	sim1	0.001	0.3	GA1
rep5	100_25	0.9	0.9	0.9	sim1	0.001	0.3	GA1
rep5	100_50	0.952381	1	0.909091	sim1	0.001	0.3	GA1
rep5	100_100	0.952381	1	0.909091	sim1	0.001	0.3	GA1
rep5	200_5	0	0	0	sim1	0.001	0.3	GA1
rep5	200_10	0.181818	0.1	1	sim1	0.001	0.3	GA1
rep5	200_25	0.461538	0.3	1	sim1	0.001	0.3	GA1
rep5	200_50	0.947368	0.9	1	sim1	0.001	0.3	GA1
rep5	200_100	1	1	1	sim1	0.001	0.3	GA1
rep5	200_200	1	1	1	sim1	0.001	0.3	GA1
rep6	10_5	0.9	0.9	0.9	sim1	0.001	0.3	GA1
rep6	10_10	0.952381	1	0.909091	sim1	0.001	0.3	GA1
rep6	50_5	0	0	0	sim1	0.001	0.3	GA1
rep6	50_10	0.947368	0.9	1	sim1	0.001	0.3	GA1
rep6	50_25	1	1	1	sim1	0.001	0.3	GA1
rep6	50_50	1	1	1	sim1	0.001	0.3	GA1
rep6	100_5	0	0	0	sim1	0.001	0.3	GA1
rep6	100_10	0.461538	0.3	1	sim1	0.001	0.3	GA1
rep6	100_25	1	1	1	sim1	0.001	0.3	GA1
rep6	100_50	1	1	1	sim1	0.001	0.3	GA1
rep6	100_100	1	1	1	sim1	0.001	0.3	GA1
rep6	200_5	0	0	0	sim1	0.001	0.3	GA1
rep6	200_10	0	0	0	sim1	0.001	0.3	GA1
rep6	200_25	0.333333	0.2	1	sim1	0.001	0.3	GA1
rep6	200_50	0.888889	0.8	1	sim1	0.001	0.3	GA1
rep6	200_100	1	1	1	sim1	0.001	0.3	GA1
rep6	200_200	1	1	1	sim1	0.001	0.3	GA1
rep7	10_5	0.888889	0.8	1	sim1	0.001	0.3	GA1
rep7	10_10	1	1	1	sim1	0.001	0.3	GA1
rep7	50_5	0.333333	0.2	1	sim1	0.001	0.3	GA1
rep7	50_10	0.75	0.6	1	sim1	0.001	0.3	GA1
rep7	50_25	1	1	1	sim1	0.001	0.3	GA1
rep7	50_50	1	1	1	sim1	0.001	0.3	GA1
rep7	100_5	0	0	0	sim1	0.001	0.3	GA1
rep7	100_10	0.333333	0.2	1	sim1	0.001	0.3	GA1
rep7	100_25	0.947368	0.9	1	sim1	0.001	0.3	GA1
rep7	100_50	1	1	1	sim1	0.001	0.3	GA1
rep7	100_100	1	1	1	sim1	0.001	0.3	GA1
rep7	200_5	0.181818	0.1	1	sim1	0.001	0.3	GA1
rep7	200_10	0	0	0	sim1	0.001	0.3	GA1
rep7	200_25	0.333333	0.2	1	sim1	0.001	0.3	GA1
rep7	200_50	1	1	1	sim1	0.001	0.3	GA1
rep7	200_100	1	1	1	sim1	0.001	0.3	GA1
rep7	200_200	1	1	1	sim1	0.001	0.3	GA1
rep8	10_5	0.888889	0.8	1	sim1	0.001	0.3	GA1
rep8	10_10	1	1	1	sim1	0.001	0.3	GA1
rep8	50_5	0.461538	0.3	1	sim1	0.001	0.3	GA1
rep8	50_10	0.75	0.6	1	sim1	0.001	0.3	GA1
rep8	50_25	1	1	1	sim1	0.001	0.3	GA1
rep8	50_50	1	1	1	sim1	0.001	0.3	GA1
rep8	100_5	0	0	0	sim1	0.001	0.3	GA1
rep8	100_10	0.181818	0.1	1	sim1	0.001	0.3	GA1
rep8	100_25	1	1	1	sim1	0.001	0.3	GA1
rep8	100_50	1	1	1	sim1	0.001	0.3	GA1
rep8	100_100	1	1	1	sim1	0.001	0.3	GA1
rep8	200_5	0	0	0	sim1	0.001	0.3	GA1
rep8	200_10	0	0	0	sim1	0.001	0.3	GA1
rep8	200_25	0.333333	0.2	1	sim1	0.001	0.3	GA1
rep8	200_50	0.823529	0.7	1	sim1	0.001	0.3	GA1
rep8	200_100	1	1	1	sim1	0.001	0.3	GA1
rep8	200_200	1	1	1	sim1	0.001	0.3	GA1
rep9	10_5	0.823529	0.7	1	sim1	0.001	0.3	GA1
rep9	10_10	1	1	1	sim1	0.001	0.3	GA1
rep9	50_5	0.461538	0.3	1	sim1	0.001	0.3	GA1
rep9	50_10	0.75	0.6	1	sim1	0.001	0.3	GA1
rep9	50_25	1	1	1	sim1	0.001	0.3	GA1
rep9	50_50	1	1	1	sim1	0.001	0.3	GA1
rep9	100_5	0	0	0	sim1	0.001	0.3	GA1
rep9	100_10	0.333333	0.2	1	sim1	0.001	0.3	GA1
rep9	100_25	0.823529	0.7	1	sim1	0.001	0.3	GA1
rep9	100_50	1	1	1	sim1	0.001	0.3	GA1
rep9	100_100	1	1	1	sim1	0.001	0.3	GA1
rep9	200_5	0	0	0	sim1	0.001	0.3	GA1
rep9	200_10	0	0	0	sim1	0.001	0.3	GA1
rep9	200_25	0.461538	0.3	1	sim1	0.001	0.3	GA1
rep9	200_50	0.75	0.6	1	sim1	0.001	0.3	GA1
rep9	200_100	1	1	1	sim1	0.001	0.3	GA1
rep9	200_200	1	1	1	sim1	0.001	0.3	GA1
rep10	10_5	0.947368	0.9	1	sim1	0.001	0.3	GA1
rep10	10_10	1	1	1	sim1	0.001	0.3	GA1
rep10	50_5	0	0	0	sim1	0.001	0.3	GA1
rep10	50_10	0.823529	0.7	1	sim1	0.001	0.3	GA1
rep10	50_25	1	1	1	sim1	0.001	0.3	GA1
rep10	50_50	1	1	1	sim1	0.001	0.3	GA1
rep10	100_5	0.333333	0.2	1	sim1	0.001	0.3	GA1
rep10	100_10	0.181818	0.1	1	sim1	0.001	0.3	GA1
rep10	100_25	0.947368	0.9	1	sim1	0.001	0.3	GA1
rep10	100_50	1	1	1	sim1	0.001	0.3	GA1
rep10	100_100	1	1	1	sim1	0.001	0.3	GA1
rep10	200_5	0	0	0	sim1	0.001	0.3	GA1
rep10	200_10	0	0	0	sim1	0.001	0.3	GA1
rep10	200_25	0.181818	0.1	1	sim1	0.001	0.3	GA1
rep10	200_50	1	1	1	sim1	0.001	0.3	GA1
rep10	200_100	1	1	1	sim1	0.001	0.3	GA1
rep10	200_200	1	1	1	sim1	0.001	0.3	GA1
rep1	10_5	0.947368	0.9	1	sim2	0.001	0.3	GA2
rep1	10_10	1	1	1	sim2	0.001	0.3	GA2
rep1	50_5	0	0	0	sim2	0.001	0.3	GA2
rep1	50_10	0.75	0.6	1	sim2	0.001	0.3	GA2
rep1	50_25	1	1	1	sim2	0.001	0.3	GA2
rep1	50_50	1	1	1	sim2	0.001	0.3	GA2
rep1	100_5	0	0	0	sim2	0.001	0.3	GA2
rep1	100_10	0.461538	0.3	1	sim2	0.001	0.3	GA2
rep1	100_25	0.947368	0.9	1	sim2	0.001	0.3	GA2
rep1	100_50	1	1	1	sim2	0.001	0.3	GA2
rep1	100_100	1	1	1	sim2	0.001	0.3	GA2
rep1	200_5	0	0	0	sim2	0.001	0.3	GA2
rep1	200_10	0	0	0	sim2	0.001	0.3	GA2
rep1	200_25	0.333333	0.2	1	sim2	0.001	0.3	GA2
rep1	200_50	1	1	1	sim2	0.001	0.3	GA2
rep1	200_100	1	1	1	sim2	0.001	0.3	GA2
rep1	200_200	1	1	1	sim2	0.001	0.3	GA2
rep2	10_5	1	1	1	sim2	0.001	0.3	GA2
rep2	10_10	1	1	1	sim2	0.001	0.3	GA2
rep2	50_5	0.333333	0.2	1	sim2	0.001	0.3	GA2
rep2	50_10	0.823529	0.7	1	sim2	0.001	0.3	GA2
rep2	50_25	1	1	1	sim2	0.001	0.3	GA2
rep2	50_50	1	1	1	sim2	0.001	0.3	GA2
rep2	100_5	0	0	0	sim2	0.001	0.3	GA2
rep2	100_10	0.333333	0.2	1	sim2	0.001	0.3	GA2
rep2	100_25	0.888889	0.8	1	sim2	0.001	0.3	GA2
rep2	100_50	1	1	1	sim2	0.001	0.3	GA2
rep2	100_100	1	1	1	sim2	0.001	0.3	GA2
rep2	200_5	0	0	0	sim2	0.001	0.3	GA2
rep2	200_10	0.181818	0.1	1	sim2	0.001	0.3	GA2
rep2	200_25	0.461538	0.3	1	sim2	0.001	0.3	GA2
rep2	200_50	1	1	1	sim2	0.001	0.3	GA2
rep2	200_100	1	1	1	sim2	0.001	0.3	GA2
rep2	200_200	1	1	1	sim2	0.001	0.3	GA2
rep3	10_5	0.888889	0.8	1	sim2	0.001	0.3	GA2
rep3	10_10	1	1	1	sim2	0.001	0.3	GA2
rep3	50_5	0.181818	0.1	1	sim2	0.001	0.3	GA2
rep3	50_10	0.571429	0.4	1	sim2	0.001	0.3	GA2
rep3	50_25	1	1	1	sim2	0.001	0.3	GA2
rep3	50_50	1	1	1	sim2	0.001	0.3	GA2
rep3	100_5	0	0	0	sim2	0.001	0.3	GA2
rep3	100_10	0	0	0	sim2	0.001	0.3	GA2
rep3	100_25	0.888889	0.8	1	sim2	0.001	0.3	GA2
rep3	100_50	1	1	1	sim2	0.001	0.3	GA2
rep3	100_100	1	1	1	sim2	0.001	0.3	GA2
rep3	200_5	0	0	0	sim2	0.001	0.3	GA2
rep3	200_10	0	0	0	sim2	0.001	0.3	GA2
rep3	200_25	0.181818	0.1	1	sim2	0.001	0.3	GA2
rep3	200_50	0.947368	0.9	1	sim2	0.001	0.3	GA2
rep3	200_100	1	1	1	sim2	0.001	0.3	GA2
rep3	200_200	1	1	1	sim2	0.001	0.3	GA2
rep4	10_5	0.888889	0.8	1	sim2	0.001	0.3	GA2
rep4	10_10	1	1	1	sim2	0.001	0.3	GA2
rep4	50_5	0.333333	0.2	1	sim2	0.001	0.3	GA2
rep4	50_10	0.823529	0.7	1	sim2	0.001	0.3	GA2
rep4	50_25	1	1	1	sim2	0.001	0.3	GA2
rep4	50_50	1	1	1	sim2	0.001	0.3	GA2
rep4	100_5	0	0	0	sim2	0.001	0.3	GA2
rep4	100_10	0.333333	0.2	1	sim2	0.001	0.3	GA2
rep4	100_25	1	1	1	sim2	0.001	0.3	GA2
rep4	100_50	1	1	1	sim2	0.001	0.3	GA2
rep4	100_100	1	1	1	sim2	0.001	0.3	GA2
rep4	200_5	0	0	0	sim2	0.001	0.3	GA2
rep4	200_10	0.181818	0.1	1	sim2	0.001	0.3	GA2
rep4	200_25	0.571429	0.4	1	sim2	0.001	0.3	GA2
rep4	200_50	0.888889	0.8	1	sim2	0.001	0.3	GA2
rep4	200_100	1	1	1	sim2	0.001	0.3	GA2
rep4	200_200	1	1	1	sim2	0.001	0.3	GA2
rep5	10_5	0.823529	0.7	1	sim2	0.001	0.3	GA2
rep5	10_10	1	1	1	sim2	0.001	0.3	GA2
rep5	50_5	0.181818	0.1	1	sim2	0.001	0.3	GA2
rep5	50_10	0.888889	0.8	1	sim2	0.001	0.3	GA2
rep5	50_25	1	1	1	sim2	0.001	0.3	GA2
rep5	50_50	1	1	1	sim2	0.001	0.3	GA2
rep5	100_5	0	0	0	sim2	0.001	0.3	GA2
rep5	100_10	0.181818	0.1	1	sim2	0.001	0.3	GA2
rep5	100_25	1	1	1	sim2	0.001	0.3	GA2
rep5	100_50	1	1	1	sim2	0.001	0.3	GA2
rep5	100_100	1	1	1	sim2	0.001	0.3	GA2
rep5	200_5	0	0	0	sim2	0.001	0.3	GA2
rep5	200_10	0	0	0	sim2	0.001	0.3	GA2
rep5	200_25	0.75	0.6	1	sim2	0.001	0.3	GA2
rep5	200_50	0.666667	0.5	1	sim2	0.001	0.3	GA2
rep5	200_100	1	1	1	sim2	0.001	0.3	GA2
rep5	200_200	1	1	1	sim2	0.001	0.3	GA2
rep6	10_5	0.666667	0.5	1	sim2	0.001	0.3	GA2
rep6	10_10	1	1	1	sim2	0.001	0.3	GA2
rep6	50_5	0.333333	0.2	1	sim2	0.001	0.3	GA2
rep6	50_10	0.666667	0.5	1	sim2	0.001	0.3	GA2
rep6	50_25	1	1	1	sim2	0.001	0.3	GA2
rep6	50_50	1	1	1	sim2	0.001	0.3	GA2
rep6	100_5	0	0	0	sim2	0.001	0.3	GA2
rep6	100_10	0	0	0	sim2	0.001	0.3	GA2
rep6	100_25	1	1	1	sim2	0.001	0.3	GA2
rep6	100_50	1	1	1	sim2	0.001	0.3	GA2
rep6	100_100	1	1	1	sim2	0.001	0.3	GA2
rep6	200_5	0	0	0	sim2	0.001	0.3	GA2
rep6	200_10	0	0	0	sim2	0.001	0.3	GA2
rep6	200_25	0.181818	0.1	1	sim2	0.001	0.3	GA2
rep6	200_50	0.888889	0.8	1	sim2	0.001	0.3	GA2
rep6	200_100	1	1	1	sim2	0.001	0.3	GA2
rep6	200_200	1	1	1	sim2	0.001	0.3	GA2
rep7	10_5	0.823529	0.7	1	sim2	0.001	0.3	GA2
rep7	10_10	1	1	1	sim2	0.001	0.3	GA2
rep7	50_5	0.461538	0.3	1	sim2	0.001	0.3	GA2
rep7	50_10	0.888889	0.8	1	sim2	0.001	0.3	GA2
rep7	50_25	1	1	1	sim2	0.001	0.3	GA2
rep7	50_50	1	1	1	sim2	0.001	0.3	GA2
rep7	100_5	0.181818	0.1	1	sim2	0.001	0.3	GA2
rep7	100_10	0	0	0	sim2	0.001	0.3	GA2
rep7	100_25	0.947368	0.9	1	sim2	0.001	0.3	GA2
rep7	100_50	1	1	1	sim2	0.001	0.3	GA2
rep7	100_100	1	1	1	sim2	0.001	0.3	GA2
rep7	200_5	0	0	0	sim2	0.001	0.3	GA2
rep7	200_10	0	0	0	sim2	0.001	0.3	GA2
rep7	200_25	0.181818	0.1	1	sim2	0.001	0.3	GA2
rep7	200_50	0.888889	0.8	1	sim2	0.001	0.3	GA2
rep7	200_100	1	1	1	sim2	0.001	0.3	GA2
rep7	200_200	1	1	1	sim2	0.001	0.3	GA2
rep8	10_5	1	1	1	sim2	0.001	0.3	GA2
rep8	10_10	0.947368	0.9	1	sim2	0.001	0.3	GA2
rep8	50_5	0.181818	0.1	1	sim2	0.001	0.3	GA2
rep8	50_10	0.181818	0.1	1	sim2	0.001	0.3	GA2
rep8	50_25	1	1	1	sim2	0.001	0.3	GA2
rep8	50_50	1	1	1	sim2	0.001	0.3	GA2
rep8	100_5	0	0	0	sim2	0.001	0.3	GA2
rep8	100_10	0.461538	0.3	1	sim2	0.001	0.3	GA2
rep8	100_25	0.947368	0.9	1	sim2	0.001	0.3	GA2
rep8	100_50	1	1	1	sim2	0.001	0.3	GA2
rep8	100_100	1	1	1	sim2	0.001	0.3	GA2
rep8	200_5	0	0	0	sim2	0.001	0.3	GA2
rep8	200_10	0	0	0	sim2	0.001	0.3	GA2
rep8	200_25	0.333333	0.2	1	sim2	0.001	0.3	GA2
rep8	200_50	0.823529	0.7	1	sim2	0.001	0.3	GA2
rep8	200_100	1	1	1	sim2	0.001	0.3	GA2
rep8	200_200	1	1	1	sim2	0.001	0.3	GA2
rep9	10_5	0.666667	0.5	1	sim2	0.001	0.3	GA2
rep9	10_10	1	1	1	sim2	0.001	0.3	GA2
rep9	50_5	0.461538	0.3	1	sim2	0.001	0.3	GA2
rep9	50_10	0.823529	0.7	1	sim2	0.001	0.3	GA2
rep9	50_25	1	1	1	sim2	0.001	0.3	GA2
rep9	50_50	1	1	1	sim2	0.001	0.3	GA2
rep9	100_5	0	0	0	sim2	0.001	0.3	GA2
rep9	100_10	0.333333	0.2	1	sim2	0.001	0.3	GA2
rep9	100_25	0.888889	0.8	1	sim2	0.001	0.3	GA2
rep9	100_50	1	1	1	sim2	0.001	0.3	GA2
rep9	100_100	1	1	1	sim2	0.001	0.3	GA2
rep9	200_5	0	0	0	sim2	0.001	0.3	GA2
rep9	200_10	0.181818	0.1	1	sim2	0.001	0.3	GA2
rep9	200_25	0.181818	0.1	1	sim2	0.001	0.3	GA2
rep9	200_50	0.888889	0.8	1	sim2	0.001	0.3	GA2
rep9	200_100	1	1	1	sim2	0.001	0.3	GA2
rep9	200_200	1	1	1	sim2	0.001	0.3	GA2
rep10	10_5	0.823529	0.7	1	sim2	0.001	0.3	GA2
rep10	10_10	1	1	1	sim2	0.001	0.3	GA2
rep10	50_5	0.181818	0.1	1	sim2	0.001	0.3	GA2
rep10	50_10	0.75	0.6	1	sim2	0.001	0.3	GA2
rep10	50_25	1	1	1	sim2	0.001	0.3	GA2
rep10	50_50	1	1	1	sim2	0.001	0.3	GA2
rep10	100_5	0	0	0	sim2	0.001	0.3	GA2
rep10	100_10	0.333333	0.2	1	sim2	0.001	0.3	GA2
rep10	100_25	1	1	1	sim2	0.001	0.3	GA2
rep10	100_50	1	1	1	sim2	0.001	0.3	GA2
rep10	100_100	1	1	1	sim2	0.001	0.3	GA2
rep10	200_5	0	0	0	sim2	0.001	0.3	GA2
rep10	200_10	0	0	0	sim2	0.001	0.3	GA2
rep10	200_25	0.333333	0.2	1	sim2	0.001	0.3	GA2
rep10	200_50	0.823529	0.7	1	sim2	0.001	0.3	GA2
rep10	200_100	1	1	1	sim2	0.001	0.3	GA2
rep10	200_200	1	1	1	sim2	0.001	0.3	GA2
rep1	10_5	0	0	0	sim3	0.01	0.3	GA1
rep1	10_10	0.181818	0.1	1	sim3	0.01	0.3	GA1
rep1	50_5	0	0	0	sim3	0.01	0.3	GA1
rep1	50_10	0	0	0	sim3	0.01	0.3	GA1
rep1	50_25	0.75	0.6	1	sim3	0.01	0.3	GA1
rep1	50_50	1	1	1	sim3	0.01	0.3	GA1
rep1	100_5	0	0	0	sim3	0.01	0.3	GA1
rep1	100_10	0	0	0	sim3	0.01	0.3	GA1
rep1	100_25	0	0	0	sim3	0.01	0.3	GA1
rep1	100_50	0.823529	0.7	1	sim3	0.01	0.3	GA1
rep1	100_100	1	1	1	sim3	0.01	0.3	GA1
rep1	200_5	0	0	0	sim3	0.01	0.3	GA1
rep1	200_10	0	0	0	sim3	0.01	0.3	GA1
rep1	200_25	0	0	0	sim3	0.01	0.3	GA1
rep1	200_50	0.333333	0.2	1	sim3	0.01	0.3	GA1
rep1	200_100	1	1	1	sim3	0.01	0.3	GA1
rep1	200_200	1	1	1	sim3	0.01	0.3	GA1
rep2	10_5	0	0	0	sim3	0.01	0.3	GA1
rep2	10_10	0.666667	0.5	1	sim3	0.01	0.3	GA1
rep2	50_5	0	0	0	sim3	0.01	0.3	GA1
rep2	50_10	0	0	0	sim3	0.01	0.3	GA1
rep2	50_25	0.181818	0.1	1	sim3	0.01	0.3	GA1
rep2	50_50	1	1	1	sim3	0.01	0.3	GA1
rep2	100_5	0	0	0	sim3	0.01	0.3	GA1
rep2	100_10	0	0	0	sim3	0.01	0.3	GA1
rep2	100_25	0	0	0	sim3	0.01	0.3	GA1
rep2	100_50	1	1	1	sim3	0.01	0.3	GA1
rep2	100_100	1	1	1	sim3	0.01	0.3	GA1
rep2	200_5	0	0	0	sim3	0.01	0.3	GA1
rep2	200_10	0	0	0	sim3	0.01	0.3	GA1
rep2	200_25	0	0	0	sim3	0.01	0.3	GA1
rep2	200_50	0.181818	0.1	1	sim3	0.01	0.3	GA1
rep2	200_100	1	1	1	sim3	0.01	0.3	GA1
rep2	200_200	1	1	1	sim3	0.01	0.3	GA1
rep3	10_5	0.181818	0.1	1	sim3	0.01	0.3	GA1
rep3	10_10	0.333333	0.2	1	sim3	0.01	0.3	GA1
rep3	50_5	0	0	0	sim3	0.01	0.3	GA1
rep3	50_10	0	0	0	sim3	0.01	0.3	GA1
rep3	50_25	0.571429	0.4	1	sim3	0.01	0.3	GA1
rep3	50_50	1	1	1	sim3	0.01	0.3	GA1
rep3	100_5	0	0	0	sim3	0.01	0.3	GA1
rep3	100_10	0	0	0	sim3	0.01	0.3	GA1
rep3	100_25	0	0	0	sim3	0.01	0.3	GA1
rep3	100_50	0.947368	0.9	1	sim3	0.01	0.3	GA1
rep3	100_100	1	1	1	sim3	0.01	0.3	GA1
rep3	200_5	0	0	0	sim3	0.01	0.3	GA1
rep3	200_10	0	0	0	sim3	0.01	0.3	GA1
rep3	200_25	0	0	0	sim3	0.01	0.3	GA1
rep3	200_50	0.181818	0.1	1	sim3	0.01	0.3	GA1
rep3	200_100	1	1	1	sim3	0.01	0.3	GA1
rep3	200_200	1	1	1	sim3	0.01	0.3	GA1
rep4	10_5	0.181818	0.1	1	sim3	0.01	0.3	GA1
rep4	10_10	0.461538	0.3	1	sim3	0.01	0.3	GA1
rep4	50_5	0	0	0	sim3	0.01	0.3	GA1
rep4	50_10	0	0	0	sim3	0.01	0.3	GA1
rep4	50_25	0	0	0	sim3	0.01	0.3	GA1
rep4	50_50	1	1	1	sim3	0.01	0.3	GA1
rep4	100_5	0	0	0	sim3	0.01	0.3	GA1
rep4	100_10	0	0	0	sim3	0.01	0.3	GA1
rep4	100_25	0	0	0	sim3	0.01	0.3	GA1
rep4	100_50	0.947368	0.9	1	sim3	0.01	0.3	GA1
rep4	100_100	1	1	1	sim3	0.01	0.3	GA1
rep4	200_5	0	0	0	sim3	0.01	0.3	GA1
rep4	200_10	0	0	0	sim3	0.01	0.3	GA1
rep4	200_25	0	0	0	sim3	0.01	0.3	GA1
rep4	200_50	0	0	0	sim3	0.01	0.3	GA1
rep4	200_100	1	1	1	sim3	0.01	0.3	GA1
rep4	200_200	1	1	1	sim3	0.01	0.3	GA1
rep5	10_5	0.333333	0.2	1	sim3	0.01	0.3	GA1
rep5	10_10	0.823529	0.7	1	sim3	0.01	0.3	GA1
rep5	50_5	0	0	0	sim3	0.01	0.3	GA1
rep5	50_10	0	0	0	sim3	0.01	0.3	GA1
rep5	50_25	0.333333	0.2	1	sim3	0.01	0.3	GA1
rep5	50_50	1	1	1	sim3	0.01	0.3	GA1
rep5	100_5	0	0	0	sim3	0.01	0.3	GA1
rep5	100_10	0	0	0	sim3	0.01	0.3	GA1
rep5	100_25	0	0	0	sim3	0.01	0.3	GA1
rep5	100_50	0.888889	0.8	1	sim3	0.01	0.3	GA1
rep5	100_100	1	1	1	sim3	0.01	0.3	GA1
rep5	200_5	0	0	0	sim3	0.01	0.3	GA1
rep5	200_10	0	0	0	sim3	0.01	0.3	GA1
rep5	200_25	0	0	0	sim3	0.01	0.3	GA1
rep5	200_50	0	0	0	sim3	0.01	0.3	GA1
rep5	200_100	0.952381	1	0.909091	sim3	0.01	0.3	GA1
rep5	200_200	0.952381	1	0.909091	sim3	0.01	0.3	GA1
rep6	10_5	0.181818	0.1	1	sim3	0.01	0.3	GA1
rep6	10_10	0.571429	0.4	1	sim3	0.01	0.3	GA1
rep6	50_5	0	0	0	sim3	0.01	0.3	GA1
rep6	50_10	0	0	0	sim3	0.01	0.3	GA1
rep6	50_25	0.461538	0.3	1	sim3	0.01	0.3	GA1
rep6	50_50	1	1	1	sim3	0.01	0.3	GA1
rep6	100_5	0	0	0	sim3	0.01	0.3	GA1
rep6	100_10	0	0	0	sim3	0.01	0.3	GA1
rep6	100_25	0	0	0	sim3	0.01	0.3	GA1
rep6	100_50	0.823529	0.7	1	sim3	0.01	0.3	GA1
rep6	100_100	1	1	1	sim3	0.01	0.3	GA1
rep6	200_5	0	0	0	sim3	0.01	0.3	GA1
rep6	200_10	0	0	0	sim3	0.01	0.3	GA1
rep6	200_25	0	0	0	sim3	0.01	0.3	GA1
rep6	200_50	0.461538	0.3	1	sim3	0.01	0.3	GA1
rep6	200_100	1	1	1	sim3	0.01	0.3	GA1
rep6	200_200	1	1	1	sim3	0.01	0.3	GA1
rep7	10_5	0.333333	0.2	1	sim3	0.01	0.3	GA1
rep7	10_10	0.75	0.6	1	sim3	0.01	0.3	GA1
rep7	50_5	0	0	0	sim3	0.01	0.3	GA1
rep7	50_10	0	0	0	sim3	0.01	0.3	GA1
rep7	50_25	0.571429	0.4	1	sim3	0.01	0.3	GA1
rep7	50_50	1	1	1	sim3	0.01	0.3	GA1
rep7	100_5	0	0	0	sim3	0.01	0.3	GA1
rep7	100_10	0	0	0	sim3	0.01	0.3	GA1
rep7	100_25	0.333333	0.2	1	sim3	0.01	0.3	GA1
rep7	100_50	0.823529	0.7	1	sim3	0.01	0.3	GA1
rep7	100_100	1	1	1	sim3	0.01	0.3	GA1
rep7	200_5	0	0	0	sim3	0.01	0.3	GA1
rep7	200_10	0	0	0	sim3	0.01	0.3	GA1
rep7	200_25	0	0	0	sim3	0.01	0.3	GA1
rep7	200_50	0.333333	0.2	1	sim3	0.01	0.3	GA1
rep7	200_100	1	1	1	sim3	0.01	0.3	GA1
rep7	200_200	1	1	1	sim3	0.01	0.3	GA1
rep8	10_5	0	0	0	sim3	0.01	0.3	GA1
rep8	10_10	0.181818	0.1	1	sim3	0.01	0.3	GA1
rep8	50_5	0	0	0	sim3	0.01	0.3	GA1
rep8	50_10	0	0	0	sim3	0.01	0.3	GA1
rep8	50_25	0.181818	0.1	1	sim3	0.01	0.3	GA1
rep8	50_50	1	1	1	sim3	0.01	0.3	GA1
rep8	100_5	0	0	0	sim3	0.01	0.3	GA1
rep8	100_10	0	0	0	sim3	0.01	0.3	GA1
rep8	100_25	0.181818	0.1	1	sim3	0.01	0.3	GA1
rep8	100_50	0.75	0.6	1	sim3	0.01	0.3	GA1
rep8	100_100	1	1	1	sim3	0.01	0.3	GA1
rep8	200_5	0	0	0	sim3	0.01	0.3	GA1
rep8	200_10	0	0	0	sim3	0.01	0.3	GA1
rep8	200_25	0	0	0	sim3	0.01	0.3	GA1
rep8	200_50	0	0	0	sim3	0.01	0.3	GA1
rep8	200_100	1	1	1	sim3	0.01	0.3	GA1
rep8	200_200	1	1	1	sim3	0.01	0.3	GA1
rep9	10_5	0	0	0	sim3	0.01	0.3	GA1
rep9	10_10	0.333333	0.2	1	sim3	0.01	0.3	GA1
rep9	50_5	0	0	0	sim3	0.01	0.3	GA1
rep9	50_10	0	0	0	sim3	0.01	0.3	GA1
rep9	50_25	0.571429	0.4	1	sim3	0.01	0.3	GA1
rep9	50_50	1	1	1	sim3	0.01	0.3	GA1
rep9	100_5	0	0	0	sim3	0.01	0.3	GA1
rep9	100_10	0	0	0	sim3	0.01	0.3	GA1
rep9	100_25	0	0	0	sim3	0.01	0.3	GA1
rep9	100_50	0.823529	0.7	1	sim3	0.01	0.3	GA1
rep9	100_100	1	1	1	sim3	0.01	0.3	GA1
rep9	200_5	0	0	0	sim3	0.01	0.3	GA1
rep9	200_10	0	0	0	sim3	0.01	0.3	GA1
rep9	200_25	0	0	0	sim3	0.01	0.3	GA1
rep9	200_50	0.181818	0.1	1	sim3	0.01	0.3	GA1
rep9	200_100	0.947368	0.9	1	sim3	0.01	0.3	GA1
rep9	200_200	1	1	1	sim3	0.01	0.3	GA1
rep10	10_5	0	0	0	sim3	0.01	0.3	GA1
rep10	10_10	0.461538	0.3	1	sim3	0.01	0.3	GA1
rep10	50_5	0	0	0	sim3	0.01	0.3	GA1
rep10	50_10	0	0	0	sim3	0.01	0.3	GA1
rep10	50_25	0.333333	0.2	1	sim3	0.01	0.3	GA1
rep10	50_50	1	1	1	sim3	0.01	0.3	GA1
rep10	100_5	0	0	0	sim3	0.01	0.3	GA1
rep10	100_10	0	0	0	sim3	0.01	0.3	GA1
rep10	100_25	0	0	0	sim3	0.01	0.3	GA1
rep10	100_50	0.823529	0.7	1	sim3	0.01	0.3	GA1
rep10	100_100	1	1	1	sim3	0.01	0.3	GA1
rep10	200_5	0	0	0	sim3	0.01	0.3	GA1
rep10	200_10	0	0	0	sim3	0.01	0.3	GA1
rep10	200_25	0	0	0	sim3	0.01	0.3	GA1
rep10	200_50	0.461538	0.3	1	sim3	0.01	0.3	GA1
rep10	200_100	1	1	1	sim3	0.01	0.3	GA1
rep10	200_200	1	1	1	sim3	0.01	0.3	GA1
rep1	10_5	0	0	0	sim4	0.01	0.3	GA2
rep1	10_10	0.333333	0.2	1	sim4	0.01	0.3	GA2
rep1	50_5	0	0	0	sim4	0.01	0.3	GA2
rep1	50_10	0	0	0	sim4	0.01	0.3	GA2
rep1	50_25	0.571429	0.4	1	sim4	0.01	0.3	GA2
rep1	50_50	1	1	1	sim4	0.01	0.3	GA2
rep1	100_5	0	0	0	sim4	0.01	0.3	GA2
rep1	100_10	0	0	0	sim4	0.01	0.3	GA2
rep1	100_25	0.181818	0.1	1	sim4	0.01	0.3	GA2
rep1	100_50	0.75	0.6	1	sim4	0.01	0.3	GA2
rep1	100_100	1	1	1	sim4	0.01	0.3	GA2
rep1	200_5	0	0	0	sim4	0.01	0.3	GA2
rep1	200_10	0	0	0	sim4	0.01	0.3	GA2
rep1	200_25	0	0	0	sim4	0.01	0.3	GA2
rep1	200_50	0	0	0	sim4	0.01	0.3	GA2
rep1	200_100	0.947368	0.9	1	sim4	0.01	0.3	GA2
rep1	200_200	1	1	1	sim4	0.01	0.3	GA2
rep2	10_5	0	0	0	sim4	0.01	0.3	GA2
rep2	10_10	0.333333	0.2	1	sim4	0.01	0.3	GA2
rep2	50_5	0	0	0	sim4	0.01	0.3	GA2
rep2	50_10	0	0	0	sim4	0.01	0.3	GA2
rep2	50_25	0.461538	0.3	1	sim4	0.01	0.3	GA2
rep2	50_50	1	1	1	sim4	0.01	0.3	GA2
rep2	100_5	0	0	0	sim4	0.01	0.3	GA2
rep2	100_10	0	0	0	sim4	0.01	0.3	GA2
rep2	100_25	0	0	0	sim4	0.01	0.3	GA2
rep2	100_50	0.666667	0.5	1	sim4	0.01	0.3	GA2
rep2	100_100	1	1	1	sim4	0.01	0.3	GA2
rep2	200_5	0	0	0	sim4	0.01	0.3	GA2
rep2	200_10	0	0	0	sim4	0.01	0.3	GA2
rep2	200_25	0	0	0	sim4	0.01	0.3	GA2
rep2	200_50	0.181818	0.1	1	sim4	0.01	0.3	GA2
rep2	200_100	1	1	1	sim4	0.01	0.3	GA2
rep2	200_200	1	1	1	sim4	0.01	0.3	GA2
rep3	10_5	0	0	0	sim4	0.01	0.3	GA2
rep3	10_10	0.571429	0.4	1	sim4	0.01	0.3	GA2
rep3	50_5	0	0	0	sim4	0.01	0.3	GA2
rep3	50_10	0	0	0	sim4	0.01	0.3	GA2
rep3	50_25	0.333333	0.2	1	sim4	0.01	0.3	GA2
rep3	50_50	1	1	1	sim4	0.01	0.3	GA2
rep3	100_5	0	0	0	sim4	0.01	0.3	GA2
rep3	100_10	0	0	0	sim4	0.01	0.3	GA2
rep3	100_25	0.333333	0.2	1	sim4	0.01	0.3	GA2
rep3	100_50	0.888889	0.8	1	sim4	0.01	0.3	GA2
rep3	100_100	1	1	1	sim4	0.01	0.3	GA2
rep3	200_5	0	0	0	sim4	0.01	0.3	GA2
rep3	200_10	0	0	0	sim4	0.01	0.3	GA2
rep3	200_25	0	0	0	sim4	0.01	0.3	GA2
rep3	200_50	0.181818	0.1	1	sim4	0.01	0.3	GA2
rep3	200_100	1	1	1	sim4	0.01	0.3	GA2
rep3	200_200	1	1	1	sim4	0.01	0.3	GA2
rep4	10_5	0	0	0	sim4	0.01	0.3	GA2
rep4	10_10	0.666667	0.5	1	sim4	0.01	0.3	GA2
rep4	50_5	0	0	0	sim4	0.01	0.3	GA2
rep4	50_10	0	0	0	sim4	0.01	0.3	GA2
rep4	50_25	0.571429	0.4	1	sim4	0.01	0.3	GA2
rep4	50_50	1	1	1	sim4	0.01	0.3	GA2
rep4	100_5	0	0	0	sim4	0.01	0.3	GA2
rep4	100_10	0	0	0	sim4	0.01	0.3	GA2
rep4	100_25	0	0	0	sim4	0.01	0.3	GA2
rep4	100_50	0.75	0.6	1	sim4	0.01	0.3	GA2
rep4	100_100	1	1	1	sim4	0.01	0.3	GA2
rep4	200_5	0	0	0	sim4	0.01	0.3	GA2
rep4	200_10	0	0	0	sim4	0.01	0.3	GA2
rep4	200_25	0	0	0	sim4	0.01	0.3	GA2
rep4	200_50	0.461538	0.3	1	sim4	0.01	0.3	GA2
rep4	200_100	1	1	1	sim4	0.01	0.3	GA2
rep4	200_200	1	1	1	sim4	0.01	0.3	GA2
rep5	10_5	0	0	0	sim4	0.01	0.3	GA2
rep5	10_10	0.333333	0.2	1	sim4	0.01	0.3	GA2
rep5	50_5	0	0	0	sim4	0.01	0.3	GA2
rep5	50_10	0	0	0	sim4	0.01	0.3	GA2
rep5	50_25	0.571429	0.4	1	sim4	0.01	0.3	GA2
rep5	50_50	1	1	1	sim4	0.01	0.3	GA2
rep5	100_5	0	0	0	sim4	0.01	0.3	GA2
rep5	100_10	0	0	0	sim4	0.01	0.3	GA2
rep5	100_25	0	0	0	sim4	0.01	0.3	GA2
rep5	100_50	0.666667	0.5	1	sim4	0.01	0.3	GA2
rep5	100_100	1	1	1	sim4	0.01	0.3	GA2
rep5	200_5	0	0	0	sim4	0.01	0.3	GA2
rep5	200_10	0	0	0	sim4	0.01	0.3	GA2
rep5	200_25	0	0	0	sim4	0.01	0.3	GA2
rep5	200_50	0.181818	0.1	1	sim4	0.01	0.3	GA2
rep5	200_100	1	1	1	sim4	0.01	0.3	GA2
rep5	200_200	1	1	1	sim4	0.01	0.3	GA2
rep6	10_5	0.181818	0.1	1	sim4	0.01	0.3	GA2
rep6	10_10	0.333333	0.2	1	sim4	0.01	0.3	GA2
rep6	50_5	0	0	0	sim4	0.01	0.3	GA2
rep6	50_10	0	0	0	sim4	0.01	0.3	GA2
rep6	50_25	0.571429	0.4	1	sim4	0.01	0.3	GA2
rep6	50_50	1	1	1	sim4	0.01	0.3	GA2
rep6	100_5	0	0	0	sim4	0.01	0.3	GA2
rep6	100_10	0	0	0	sim4	0.01	0.3	GA2
rep6	100_25	0.181818	0.1	1	sim4	0.01	0.3	GA2
rep6	100_50	0.75	0.6	1	sim4	0.01	0.3	GA2
rep6	100_100	1	1	1	sim4	0.01	0.3	GA2
rep6	200_5	0	0	0	sim4	0.01	0.3	GA2
rep6	200_10	0	0	0	sim4	0.01	0.3	GA2
rep6	200_25	0	0	0	sim4	0.01	0.3	GA2
rep6	200_50	0	0	0	sim4	0.01	0.3	GA2
rep6	200_100	1	1	1	sim4	0.01	0.3	GA2
rep6	200_200	1	1	1	sim4	0.01	0.3	GA2
rep7	10_5	0.181818	0.1	1	sim4	0.01	0.3	GA2
rep7	10_10	0.571429	0.4	1	sim4	0.01	0.3	GA2
rep7	50_5	0	0	0	sim4	0.01	0.3	GA2
rep7	50_10	0	0	0	sim4	0.01	0.3	GA2
rep7	50_25	0	0	0	sim4	0.01	0.3	GA2
rep7	50_50	1	1	1	sim4	0.01	0.3	GA2
rep7	100_5	0	0	0	sim4	0.01	0.3	GA2
rep7	100_10	0	0	0	sim4	0.01	0.3	GA2
rep7	100_25	0	0	0	sim4	0.01	0.3	GA2
rep7	100_50	0.571429	0.4	1	sim4	0.01	0.3	GA2
rep7	100_100	1	1	1	sim4	0.01	0.3	GA2
rep7	200_5	0	0	0	sim4	0.01	0.3	GA2
rep7	200_10	0	0	0	sim4	0.01	0.3	GA2
rep7	200_25	0	0	0	sim4	0.01	0.3	GA2
rep7	200_50	0.181818	0.1	1	sim4	0.01	0.3	GA2
rep7	200_100	0.947368	0.9	1	sim4	0.01	0.3	GA2
rep7	200_200	1	1	1	sim4	0.01	0.3	GA2
rep8	10_5	0.461538	0.3	1	sim4	0.01	0.3	GA2
rep8	10_10	0.181818	0.1	1	sim4	0.01	0.3	GA2
rep8	50_5	0	0	0	sim4	0.01	0.3	GA2
rep8	50_10	0	0	0	sim4	0.01	0.3	GA2
rep8	50_25	0.333333	0.2	1	sim4	0.01	0.3	GA2
rep8	50_50	1	1	1	sim4	0.01	0.3	GA2
rep8	100_5	0	0	0	sim4	0.01	0.3	GA2
rep8	100_10	0	0	0	sim4	0.01	0.3	GA2
rep8	100_25	0	0	0	sim4	0.01	0.3	GA2
rep8	100_50	0.181818	0.1	1	sim4	0.01	0.3	GA2
rep8	100_100	1	1	1	sim4	0.01	0.3	GA2
rep8	200_5	0	0	0	sim4	0.01	0.3	GA2
rep8	200_10	0	0	0	sim4	0.01	0.3	GA2
rep8	200_25	0	0	0	sim4	0.01	0.3	GA2
rep8	200_50	0.333333	0.2	1	sim4	0.01	0.3	GA2
rep8	200_100	0.947368	0.9	1	sim4	0.01	0.3	GA2
rep8	200_200	1	1	1	sim4	0.01	0.3	GA2
rep9	10_5	0	0	0	sim4	0.01	0.3	GA2
rep9	10_10	0.461538	0.3	1	sim4	0.01	0.3	GA2
rep9	50_5	0	0	0	sim4	0.01	0.3	GA2
rep9	50_10	0	0	0	sim4	0.01	0.3	GA2
rep9	50_25	0.333333	0.2	1	sim4	0.01	0.3	GA2
rep9	50_50	0.947368	0.9	1	sim4	0.01	0.3	GA2
rep9	100_5	0	0	0	sim4	0.01	0.3	GA2
rep9	100_10	0	0	0	sim4	0.01	0.3	GA2
rep9	100_25	0	0	0	sim4	0.01	0.3	GA2
rep9	100_50	0.75	0.6	1	sim4	0.01	0.3	GA2
rep9	100_100	1	1	1	sim4	0.01	0.3	GA2
rep9	200_5	0	0	0	sim4	0.01	0.3	GA2
rep9	200_10	0	0	0	sim4	0.01	0.3	GA2
rep9	200_25	0	0	0	sim4	0.01	0.3	GA2
rep9	200_50	0	0	0	sim4	0.01	0.3	GA2
rep9	200_100	0.888889	0.8	1	sim4	0.01	0.3	GA2
rep9	200_200	1	1	1	sim4	0.01	0.3	GA2
rep10	10_5	0	0	0	sim4	0.01	0.3	GA2
rep10	10_10	0.333333	0.2	1	sim4	0.01	0.3	GA2
rep10	50_5	0	0	0	sim4	0.01	0.3	GA2
rep10	50_10	0	0	0	sim4	0.01	0.3	GA2
rep10	50_25	0.571429	0.4	1	sim4	0.01	0.3	GA2
rep10	50_50	1	1	1	sim4	0.01	0.3	GA2
rep10	100_5	0	0	0	sim4	0.01	0.3	GA2
rep10	100_10	0	0	0	sim4	0.01	0.3	GA2
rep10	100_25	0	0	0	sim4	0.01	0.3	GA2
rep10	100_50	0.823529	0.7	1	sim4	0.01	0.3	GA2
rep10	100_100	1	1	1	sim4	0.01	0.3	GA2
rep10	200_5	0	0	0	sim4	0.01	0.3	GA2
rep10	200_10	0	0	0	sim4	0.01	0.3	GA2
rep10	200_25	0	0	0	sim4	0.01	0.3	GA2
rep10	200_50	0.181818	0.1	1	sim4	0.01	0.3	GA2
rep10	200_100	1	1	1	sim4	0.01	0.3	GA2
rep10	200_200	1	1	1	sim4	0.01	0.3	GA2
rep1	10_5	0.823529	0.7	1	sim5	0.001	0.1	GA1
rep1	10_10	1	1	1	sim5	0.001	0.1	GA1
rep1	50_5	0.461538	0.3	1	sim5	0.001	0.1	GA1
rep1	50_10	0.666667	0.5	1	sim5	0.001	0.1	GA1
rep1	50_25	1	1	1	sim5	0.001	0.1	GA1
rep1	50_50	1	1	1	sim5	0.001	0.1	GA1
rep1	100_5	0	0	0	sim5	0.001	0.1	GA1
rep1	100_10	0.181818	0.1	1	sim5	0.001	0.1	GA1
rep1	100_25	0.666667	0.5	1	sim5	0.001	0.1	GA1
rep1	100_50	1	1	1	sim5	0.001	0.1	GA1
rep1	100_100	1	1	1	sim5	0.001	0.1	GA1
rep1	200_5	0	0	0	sim5	0.001	0.1	GA1
rep1	200_10	0	0	0	sim5	0.001	0.1	GA1
rep1	200_25	0.333333	0.2	1	sim5	0.001	0.1	GA1
rep1	200_50	0.823529	0.7	1	sim5	0.001	0.1	GA1
rep1	200_100	1	1	1	sim5	0.001	0.1	GA1
rep1	200_200	1	1	1	sim5	0.001	0.1	GA1
rep2	10_5	0.75	0.6	1	sim5	0.001	0.1	GA1
rep2	10_10	1	1	1	sim5	0.001	0.1	GA1
rep2	50_5	0	0	0	sim5	0.001	0.1	GA1
rep2	50_10	0.666667	0.5	1	sim5	0.001	0.1	GA1
rep2	50_25	1	1	1	sim5	0.001	0.1	GA1
rep2	50_50	1	1	1	sim5	0.001	0.1	GA1
rep2	100_5	0.181818	0.1	1	sim5	0.001	0.1	GA1
rep2	100_10	0.181818	0.1	1	sim5	0.001	0.1	GA1
rep2	100_25	0.823529	0.7	1	sim5	0.001	0.1	GA1
rep2	100_50	1	1	1	sim5	0.001	0.1	GA1
rep2	100_100	1	1	1	sim5	0.001	0.1	GA1
rep2	200_5	0	0	0	sim5	0.001	0.1	GA1
rep2	200_10	0	0	0	sim5	0.001	0.1	GA1
rep2	200_25	0.571429	0.4	1	sim5	0.001	0.1	GA1
rep2	200_50	0.823529	0.7	1	sim5	0.001	0.1	GA1
rep2	200_100	1	1	1	sim5	0.001	0.1	GA1
rep2	200_200	1	1	1	sim5	0.001	0.1	GA1
rep3	10_5	0.823529	0.7	1	sim5	0.001	0.1	GA1
rep3	10_10	0.888889	0.8	1	sim5	0.001	0.1	GA1
rep3	50_5	0.181818	0.1	1	sim5	0.001	0.1	GA1
rep3	50_10	0.571429	0.4	1	sim5	0.001	0.1	GA1
rep3	50_25	1	1	1	sim5	0.001	0.1	GA1
rep3	50_50	1	1	1	sim5	0.001	0.1	GA1
rep3	100_5	0	0	0	sim5	0.001	0.1	GA1
rep3	100_10	0.181818	0.1	1	sim5	0.001	0.1	GA1
rep3	100_25	0.75	0.6	1	sim5	0.001	0.1	GA1
rep3	100_50	1	1	1	sim5	0.001	0.1	GA1
rep3	100_100	1	1	1	sim5	0.001	0.1	GA1
rep3	200_5	0	0	0	sim5	0.001	0.1	GA1
rep3	200_10	0	0	0	sim5	0.001	0.1	GA1
rep3	200_25	0.333333	0.2	1	sim5	0.001	0.1	GA1
rep3	200_50	0.666667	0.5	1	sim5	0.001	0.1	GA1
rep3	200_100	0.947368	0.9	1	sim5	0.001	0.1	GA1
rep3	200_200	1	1	1	sim5	0.001	0.1	GA1
rep4	10_5	0.888889	0.8	1	sim5	0.001	0.1	GA1
rep4	10_10	1	1	1	sim5	0.001	0.1	GA1
rep4	50_5	0.181818	0.1	1	sim5	0.001	0.1	GA1
rep4	50_10	0.666667	0.5	1	sim5	0.001	0.1	GA1
rep4	50_25	0.947368	0.9	1	sim5	0.001	0.1	GA1
rep4	50_50	1	1	1	sim5	0.001	0.1	GA1
rep4	100_5	0	0	0	sim5	0.001	0.1	GA1
rep4	100_10	0.333333	0.2	1	sim5	0.001	0.1	GA1
rep4	100_25	0.823529	0.7	1	sim5	0.001	0.1	GA1
rep4	100_50	1	1	1	sim5	0.001	0.1	GA1
rep4	100_100	1	1	1	sim5	0.001	0.1	GA1
rep4	200_5	0	0	0	sim5	0.001	0.1	GA1
rep4	200_10	0	0	0	sim5	0.001	0.1	GA1
rep4	200_25	0	0	0	sim5	0.001	0.1	GA1
rep4	200_50	0.571429	0.4	1	sim5	0.001	0.1	GA1
rep4	200_100	1	1	1	sim5	0.001	0.1	GA1
rep4	200_200	1	1	1	sim5	0.001	0.1	GA1
rep5	10_5	0.823529	0.7	1	sim5	0.001	0.1	GA1
rep5	10_10	1	1	1	sim5	0.001	0.1	GA1
rep5	50_5	0	0	0	sim5	0.001	0.1	GA1
rep5	50_10	0.461538	0.3	1	sim5	0.001	0.1	GA1
rep5	50_25	1	1	1	sim5	0.001	0.1	GA1
rep5	50_50	1	1	1	sim5	0.001	0.1	GA1
rep5	100_5	0	0	0	sim5	0.001	0.1	GA1
rep5	100_10	0.571429	0.4	1	sim5	0.001	0.1	GA1
rep5	100_25	1	1	1	sim5	0.001	0.1	GA1
rep5	100_50	1	1	1	sim5	0.001	0.1	GA1
rep5	100_100	1	1	1	sim5	0.001	0.1	GA1
rep5	200_5	0	0	0	sim5	0.001	0.1	GA1
rep5	200_10	0	0	0	sim5	0.001	0.1	GA1
rep5	200_25	0.333333	0.2	1	sim5	0.001	0.1	GA1
rep5	200_50	0.888889	0.8	1	sim5	0.001	0.1	GA1
rep5	200_100	1	1	1	sim5	0.001	0.1	GA1
rep5	200_200	1	1	1	sim5	0.001	0.1	GA1
rep6	10_5	0.888889	0.8	1	sim5	0.001	0.1	GA1
rep6	10_10	1	1	1	sim5	0.001	0.1	GA1
rep6	50_5	0.181818	0.1	1	sim5	0.001	0.1	GA1
rep6	50_10	0.571429	0.4	1	sim5	0.001	0.1	GA1
rep6	50_25	1	1	1	sim5	0.001	0.1	GA1
rep6	50_50	1	1	1	sim5	0.001	0.1	GA1
rep6	100_5	0	0	0	sim5	0.001	0.1	GA1
rep6	100_10	0.181818	0.1	1	sim5	0.001	0.1	GA1
rep6	100_25	0.823529	0.7	1	sim5	0.001	0.1	GA1
rep6	100_50	1	1	1	sim5	0.001	0.1	GA1
rep6	100_100	1	1	1	sim5	0.001	0.1	GA1
rep6	200_5	0	0	0	sim5	0.001	0.1	GA1
rep6	200_10	0	0	0	sim5	0.001	0.1	GA1
rep6	200_25	0.333333	0.2	1	sim5	0.001	0.1	GA1
rep6	200_50	0.461538	0.3	1	sim5	0.001	0.1	GA1
rep6	200_100	1	1	1	sim5	0.001	0.1	GA1
rep6	200_200	1	1	1	sim5	0.001	0.1	GA1
rep7	10_5	0.666667	0.5	1	sim5	0.001	0.1	GA1
rep7	10_10	1	1	1	sim5	0.001	0.1	GA1
rep7	50_5	0.181818	0.1	1	sim5	0.001	0.1	GA1
rep7	50_10	0.666667	0.5	1	sim5	0.001	0.1	GA1
rep7	50_25	0.947368	0.9	1	sim5	0.001	0.1	GA1
rep7	50_50	1	1	1	sim5	0.001	0.1	GA1
rep7	100_5	0	0	0	sim5	0.001	0.1	GA1
rep7	100_10	0.461538	0.3	1	sim5	0.001	0.1	GA1
rep7	100_25	0.461538	0.3	1	sim5	0.001	0.1	GA1
rep7	100_50	1	1	1	sim5	0.001	0.1	GA1
rep7	100_100	1	1	1	sim5	0.001	0.1	GA1
rep7	200_5	0	0	0	sim5	0.001	0.1	GA1
rep7	200_10	0	0	0	sim5	0.001	0.1	GA1
rep7	200_25	0	0	0	sim5	0.001	0.1	GA1
rep7	200_50	0.75	0.6	1	sim5	0.001	0.1	GA1
rep7	200_100	1	1	1	sim5	0.001	0.1	GA1
rep7	200_200	1	1	1	sim5	0.001	0.1	GA1
rep8	10_5	0.75	0.6	1	sim5	0.001	0.1	GA1
rep8	10_10	1	1	1	sim5	0.001	0.1	GA1
rep8	50_5	0.181818	0.1	1	sim5	0.001	0.1	GA1
rep8	50_10	0.666667	0.5	1	sim5	0.001	0.1	GA1
rep8	50_25	1	1	1	sim5	0.001	0.1	GA1
rep8	50_50	1	1	1	sim5	0.001	0.1	GA1
rep8	100_5	0	0	0	sim5	0.001	0.1	GA1
rep8	100_10	0.333333	0.2	1	sim5	0.001	0.1	GA1
rep8	100_25	0.947368	0.9	1	sim5	0.001	0.1	GA1
rep8	100_50	1	1	1	sim5	0.001	0.1	GA1
rep8	100_100	1	1	1	sim5	0.001	0.1	GA1
rep8	200_5	0	0	0	sim5	0.001	0.1	GA1
rep8	200_10	0	0	0	sim5	0.001	0.1	GA1
rep8	200_25	0.333333	0.2	1	sim5	0.001	0.1	GA1
rep8	200_50	0.888889	0.8	1	sim5	0.001	0.1	GA1
rep8	200_100	1	1	1	sim5	0.001	0.1	GA1
rep8	200_200	1	1	1	sim5	0.001	0.1	GA1
rep9	10_5	0.823529	0.7	1	sim5	0.001	0.1	GA1
rep9	10_10	1	1	1	sim5	0.001	0.1	GA1
rep9	50_5	0.461538	0.3	1	sim5	0.001	0.1	GA1
rep9	50_10	0.823529	0.7	1	sim5	0.001	0.1	GA1
rep9	50_25	1	1	1	sim5	0.001	0.1	GA1
rep9	50_50	1	1	1	sim5	0.001	0.1	GA1
rep9	100_5	0	0	0	sim5	0.001	0.1	GA1
rep9	100_10	0.333333	0.2	1	sim5	0.001	0.1	GA1
rep9	100_25	0.947368	0.9	1	sim5	0.001	0.1	GA1
rep9	100_50	1	1	1	sim5	0.001	0.1	GA1
rep9	100_100	1	1	1	sim5	0.001	0.1	GA1
rep9	200_5	0	0	0	sim5	0.001	0.1	GA1
rep9	200_10	0	0	0	sim5	0.001	0.1	GA1
rep9	200_25	0.571429	0.4	1	sim5	0.001	0.1	GA1
rep9	200_50	0.947368	0.9	1	sim5	0.001	0.1	GA1
rep9	200_100	1	1	1	sim5	0.001	0.1	GA1
rep9	200_200	1	1	1	sim5	0.001	0.1	GA1
rep10	10_5	0.888889	0.8	1	sim5	0.001	0.1	GA1
rep10	10_10	1	1	1	sim5	0.001	0.1	GA1
rep10	50_5	0	0	0	sim5	0.001	0.1	GA1
rep10	50_10	0.823529	0.7	1	sim5	0.001	0.1	GA1
rep10	50_25	1	1	1	sim5	0.001	0.1	GA1
rep10	50_50	1	1	1	sim5	0.001	0.1	GA1
rep10	100_5	0	0	0	sim5	0.001	0.1	GA1
rep10	100_10	0.181818	0.1	1	sim5	0.001	0.1	GA1
rep10	100_25	0.75	0.6	1	sim5	0.001	0.1	GA1
rep10	100_50	1	1	1	sim5	0.001	0.1	GA1
rep10	100_100	1	1	1	sim5	0.001	0.1	GA1
rep10	200_5	0	0	0	sim5	0.001	0.1	GA1
rep10	200_10	0	0	0	sim5	0.001	0.1	GA1
rep10	200_25	0.181818	0.1	1	sim5	0.001	0.1	GA1
rep10	200_50	0.947368	0.9	1	sim5	0.001	0.1	GA1
rep10	200_100	1	1	1	sim5	0.001	0.1	GA1
rep10	200_200	1	1	1	sim5	0.001	0.1	GA1
rep1	10_5	0.823529	0.7	1	sim6	0.001	0.1	GA2
rep1	10_10	0.947368	0.9	1	sim6	0.001	0.1	GA2
rep1	50_5	0.333333	0.2	1	sim6	0.001	0.1	GA2
rep1	50_10	0.666667	0.5	1	sim6	0.001	0.1	GA2
rep1	50_25	1	1	1	sim6	0.001	0.1	GA2
rep1	50_50	1	1	1	sim6	0.001	0.1	GA2
rep1	100_5	0.181818	0.1	1	sim6	0.001	0.1	GA2
rep1	100_10	0	0	0	sim6	0.001	0.1	GA2
rep1	100_25	0.666667	0.5	1	sim6	0.001	0.1	GA2
rep1	100_50	1	1	1	sim6	0.001	0.1	GA2
rep1	100_100	1	1	1	sim6	0.001	0.1	GA2
rep1	200_5	0	0	0	sim6	0.001	0.1	GA2
rep1	200_10	0	0	0	sim6	0.001	0.1	GA2
rep1	200_25	0.333333	0.2	1	sim6	0.001	0.1	GA2
rep1	200_50	0.571429	0.4	1	sim6	0.001	0.1	GA2
rep1	200_100	1	1	1	sim6	0.001	0.1	GA2
rep1	200_200	1	1	1	sim6	0.001	0.1	GA2
rep2	10_5	0.823529	0.7	1	sim6	0.001	0.1	GA2
rep2	10_10	0.947368	0.9	1	sim6	0.001	0.1	GA2
rep2	50_5	0	0	0	sim6	0.001	0.1	GA2
rep2	50_10	0.666667	0.5	1	sim6	0.001	0.1	GA2
rep2	50_25	1	1	1	sim6	0.001	0.1	GA2
rep2	50_50	1	1	1	sim6	0.001	0.1	GA2
rep2	100_5	0.181818	0.1	1	sim6	0.001	0.1	GA2
rep2	100_10	0	0	0	sim6	0.001	0.1	GA2
rep2	100_25	0.888889	0.8	1	sim6	0.001	0.1	GA2
rep2	100_50	0.947368	0.9	1	sim6	0.001	0.1	GA2
rep2	100_100	1	1	1	sim6	0.001	0.1	GA2
rep2	200_5	0	0	0	sim6	0.001	0.1	GA2
rep2	200_10	0	0	0	sim6	0.001	0.1	GA2
rep2	200_25	0.181818	0.1	1	sim6	0.001	0.1	GA2
rep2	200_50	0.571429	0.4	1	sim6	0.001	0.1	GA2
rep2	200_100	1	1	1	sim6	0.001	0.1	GA2
rep2	200_200	1	1	1	sim6	0.001	0.1	GA2
rep3	10_5	0.75	0.6	1	sim6	0.001	0.1	GA2
rep3	10_10	0.947368	0.9	1	sim6	0.001	0.1	GA2
rep3	50_5	0.181818	0.1	1	sim6	0.001	0.1	GA2
rep3	50_10	0.333333	0.2	1	sim6	0.001	0.1	GA2
rep3	50_25	1	1	1	sim6	0.001	0.1	GA2
rep3	50_50	1	1	1	sim6	0.001	0.1	GA2
rep3	100_5	0	0	0	sim6	0.001	0.1	GA2
rep3	100_10	0.333333	0.2	1	sim6	0.001	0.1	GA2
rep3	100_25	0.823529	0.7	1	sim6	0.001	0.1	GA2
rep3	100_50	1	1	1	sim6	0.001	0.1	GA2
rep3	100_100	1	1	1	sim6	0.001	0.1	GA2
rep3	200_5	0	0	0	sim6	0.001	0.1	GA2
rep3	200_10	0	0	0	sim6	0.001	0.1	GA2
rep3	200_25	0.181818	0.1	1	sim6	0.001	0.1	GA2
rep3	200_50	0.461538	0.3	1	sim6	0.001	0.1	GA2
rep3	200_100	1	1	1	sim6	0.001	0.1	GA2
rep3	200_200	1	1	1	sim6	0.001	0.1	GA2
rep4	10_5	0.823529	0.7	1	sim6	0.001	0.1	GA2
rep4	10_10	1	1	1	sim6	0.001	0.1	GA2
rep4	50_5	0.181818	0.1	1	sim6	0.001	0.1	GA2
rep4	50_10	0.571429	0.4	1	sim6	0.001	0.1	GA2
rep4	50_25	0.947368	0.9	1	sim6	0.001	0.1	GA2
rep4	50_50	1	1	1	sim6	0.001	0.1	GA2
rep4	100_5	0	0	0	sim6	0.001	0.1	GA2
rep4	100_10	0	0	0	sim6	0.001	0.1	GA2
rep4	100_25	0.461538	0.3	1	sim6	0.001	0.1	GA2
rep4	100_50	1	1	1	sim6	0.001	0.1	GA2
rep4	100_100	1	1	1	sim6	0.001	0.1	GA2
rep4	200_5	0	0	0	sim6	0.001	0.1	GA2
rep4	200_10	0	0	0	sim6	0.001	0.1	GA2
rep4	200_25	0.181818	0.1	1	sim6	0.001	0.1	GA2
rep4	200_50	0.75	0.6	1	sim6	0.001	0.1	GA2
rep4	200_100	1	1	1	sim6	0.001	0.1	GA2
rep4	200_200	1	1	1	sim6	0.001	0.1	GA2
rep5	10_5	0.75	0.6	1	sim6	0.001	0.1	GA2
rep5	10_10	1	1	1	sim6	0.001	0.1	GA2
rep5	50_5	0.333333	0.2	1	sim6	0.001	0.1	GA2
rep5	50_10	0.666667	0.5	1	sim6	0.001	0.1	GA2
rep5	50_25	1	1	1	sim6	0.001	0.1	GA2
rep5	50_50	1	1	1	sim6	0.001	0.1	GA2
rep5	100_5	0	0	0	sim6	0.001	0.1	GA2
rep5	100_10	0	0	0	sim6	0.001	0.1	GA2
rep5	100_25	0.823529	0.7	1	sim6	0.001	0.1	GA2
rep5	100_50	1	1	1	sim6	0.001	0.1	GA2
rep5	100_100	1	1	1	sim6	0.001	0.1	GA2
rep5	200_5	0	0	0	sim6	0.001	0.1	GA2
rep5	200_10	0	0	0	sim6	0.001	0.1	GA2
rep5	200_25	0.181818	0.1	1	sim6	0.001	0.1	GA2
rep5	200_50	0.666667	0.5	1	sim6	0.001	0.1	GA2
rep5	200_100	1	1	1	sim6	0.001	0.1	GA2
rep5	200_200	1	1	1	sim6	0.001	0.1	GA2
rep6	10_5	0.888889	0.8	1	sim6	0.001	0.1	GA2
rep6	10_10	1	1	1	sim6	0.001	0.1	GA2
rep6	50_5	0.333333	0.2	1	sim6	0.001	0.1	GA2
rep6	50_10	0.571429	0.4	1	sim6	0.001	0.1	GA2
rep6	50_25	1	1	1	sim6	0.001	0.1	GA2
rep6	50_50	1	1	1	sim6	0.001	0.1	GA2
rep6	100_5	0	0	0	sim6	0.001	0.1	GA2
rep6	100_10	0	0	0	sim6	0.001	0.1	GA2
rep6	100_25	0.823529	0.7	1	sim6	0.001	0.1	GA2
rep6	100_50	1	1	1	sim6	0.001	0.1	GA2
rep6	100_100	1	1	1	sim6	0.001	0.1	GA2
rep6	200_5	0	0	0	sim6	0.001	0.1	GA2
rep6	200_10	0.181818	0.1	1	sim6	0.001	0.1	GA2
rep6	200_25	0.181818	0.1	1	sim6	0.001	0.1	GA2
rep6	200_50	0.333333	0.2	1	sim6	0.001	0.1	GA2
rep6	200_100	1	1	1	sim6	0.001	0.1	GA2
rep6	200_200	1	1	1	sim6	0.001	0.1	GA2
rep7	10_5	0.666667	0.5	1	sim6	0.001	0.1	GA2
rep7	10_10	0.888889	0.8	1	sim6	0.001	0.1	GA2
rep7	50_5	0	0	0	sim6	0.001	0.1	GA2
rep7	50_10	0.181818	0.1	1	sim6	0.001	0.1	GA2
rep7	50_25	1	1	1	sim6	0.001	0.1	GA2
rep7	50_50	1	1	1	sim6	0.001	0.1	GA2
rep7	100_5	0	0	0	sim6	0.001	0.1	GA2
rep7	100_10	0	0	0	sim6	0.001	0.1	GA2
rep7	100_25	0.947368	0.9	1	sim6	0.001	0.1	GA2
rep7	100_50	1	1	1	sim6	0.001	0.1	GA2
rep7	100_100	1	1	1	sim6	0.001	0.1	GA2
rep7	200_5	0	0	0	sim6	0.001	0.1	GA2
rep7	200_10	0	0	0	sim6	0.001	0.1	GA2
rep7	200_25	0.181818	0.1	1	sim6	0.001	0.1	GA2
rep7	200_50	0.571429	0.4	1	sim6	0.001	0.1	GA2
rep7	200_100	1	1	1	sim6	0.001	0.1	GA2
rep7	200_200	1	1	1	sim6	0.001	0.1	GA2
rep8	10_5	0.75	0.6	1	sim6	0.001	0.1	GA2
rep8	10_10	0.947368	0.9	1	sim6	0.001	0.1	GA2
rep8	50_5	0	0	0	sim6	0.001	0.1	GA2
rep8	50_10	0.333333	0.2	1	sim6	0.001	0.1	GA2
rep8	50_25	1	1	1	sim6	0.001	0.1	GA2
rep8	50_50	1	1	1	sim6	0.001	0.1	GA2
rep8	100_5	0	0	0	sim6	0.001	0.1	GA2
rep8	100_10	0.181818	0.1	1	sim6	0.001	0.1	GA2
rep8	100_25	0.823529	0.7	1	sim6	0.001	0.1	GA2
rep8	100_50	1	1	1	sim6	0.001	0.1	GA2
rep8	100_100	1	1	1	sim6	0.001	0.1	GA2
rep8	200_5	0	0	0	sim6	0.001	0.1	GA2
rep8	200_10	0	0	0	sim6	0.001	0.1	GA2
rep8	200_25	0.181818	0.1	1	sim6	0.001	0.1	GA2
rep8	200_50	0.571429	0.4	1	sim6	0.001	0.1	GA2
rep8	200_100	1	1	1	sim6	0.001	0.1	GA2
rep8	200_200	1	1	1	sim6	0.001	0.1	GA2
rep9	10_5	0.461538	0.3	1	sim6	0.001	0.1	GA2
rep9	10_10	1	1	1	sim6	0.001	0.1	GA2
rep9	50_5	0	0	0	sim6	0.001	0.1	GA2
rep9	50_10	0.333333	0.2	1	sim6	0.001	0.1	GA2
rep9	50_25	1	1	1	sim6	0.001	0.1	GA2
rep9	50_50	1	1	1	sim6	0.001	0.1	GA2
rep9	100_5	0.181818	0.1	1	sim6	0.001	0.1	GA2
rep9	100_10	0.181818	0.1	1	sim6	0.001	0.1	GA2
rep9	100_25	0.75	0.6	1	sim6	0.001	0.1	GA2
rep9	100_50	1	1	1	sim6	0.001	0.1	GA2
rep9	100_100	1	1	1	sim6	0.001	0.1	GA2
rep9	200_5	0	0	0	sim6	0.001	0.1	GA2
rep9	200_10	0	0	0	sim6	0.001	0.1	GA2
rep9	200_25	0	0	0	sim6	0.001	0.1	GA2
rep9	200_50	0.461538	0.3	1	sim6	0.001	0.1	GA2
rep9	200_100	1	1	1	sim6	0.001	0.1	GA2
rep9	200_200	1	1	1	sim6	0.001	0.1	GA2
rep10	10_5	0.533333	0.4	0.8	sim6	0.001	0.1	GA2
rep10	10_10	0.9	0.9	0.9	sim6	0.001	0.1	GA2
rep10	50_5	0.181818	0.1	1	sim6	0.001	0.1	GA2
rep10	50_10	0.461538	0.3	1	sim6	0.001	0.1	GA2
rep10	50_25	1	1	1	sim6	0.001	0.1	GA2
rep10	50_50	1	1	1	sim6	0.001	0.1	GA2
rep10	100_5	0	0	0	sim6	0.001	0.1	GA2
rep10	100_10	0.181818	0.1	1	sim6	0.001	0.1	GA2
rep10	100_25	0.666667	0.5	1	sim6	0.001	0.1	GA2
rep10	100_50	1	1	1	sim6	0.001	0.1	GA2
rep10	100_100	1	1	1	sim6	0.001	0.1	GA2
rep10	200_5	0	0	0	sim6	0.001	0.1	GA2
rep10	200_10	0	0	0	sim6	0.001	0.1	GA2
rep10	200_25	0.181818	0.1	1	sim6	0.001	0.1	GA2
rep10	200_50	0.888889	0.8	1	sim6	0.001	0.1	GA2
rep10	200_100	1	1	1	sim6	0.001	0.1	GA2
rep10	200_200	1	1	1	sim6	0.001	0.1	GA2
rep1	10_5	0	0	0	sim7	0.01	0.1	GA1
rep1	10_10	0.181818	0.1	1	sim7	0.01	0.1	GA1
rep1	50_5	0	0	0	sim7	0.01	0.1	GA1
rep1	50_10	0	0	0	sim7	0.01	0.1	GA1
rep1	50_25	0	0	0	sim7	0.01	0.1	GA1
rep1	50_50	0.823529	0.7	1	sim7	0.01	0.1	GA1
rep1	100_5	0	0	0	sim7	0.01	0.1	GA1
rep1	100_10	0	0	0	sim7	0.01	0.1	GA1
rep1	100_25	0	0	0	sim7	0.01	0.1	GA1
rep1	100_50	0.333333	0.2	1	sim7	0.01	0.1	GA1
rep1	100_100	1	1	1	sim7	0.01	0.1	GA1
rep1	200_5	0	0	0	sim7	0.01	0.1	GA1
rep1	200_10	0	0	0	sim7	0.01	0.1	GA1
rep1	200_25	0	0	0	sim7	0.01	0.1	GA1
rep1	200_50	0	0	0	sim7	0.01	0.1	GA1
rep1	200_100	0.75	0.6	1	sim7	0.01	0.1	GA1
rep1	200_200	1	1	1	sim7	0.01	0.1	GA1
rep2	10_5	0	0	0	sim7	0.01	0.1	GA1
rep2	10_10	0.181818	0.1	1	sim7	0.01	0.1	GA1
rep2	50_5	0	0	0	sim7	0.01	0.1	GA1
rep2	50_10	0	0	0	sim7	0.01	0.1	GA1
rep2	50_25	0	0	0	sim7	0.01	0.1	GA1
rep2	50_50	0.888889	0.8	1	sim7	0.01	0.1	GA1
rep2	100_5	0	0	0	sim7	0.01	0.1	GA1
rep2	100_10	0	0	0	sim7	0.01	0.1	GA1
rep2	100_25	0	0	0	sim7	0.01	0.1	GA1
rep2	100_50	0.461538	0.3	1	sim7	0.01	0.1	GA1
rep2	100_100	1	1	1	sim7	0.01	0.1	GA1
rep2	200_5	0	0	0	sim7	0.01	0.1	GA1
rep2	200_10	0	0	0	sim7	0.01	0.1	GA1
rep2	200_25	0	0	0	sim7	0.01	0.1	GA1
rep2	200_50	0.181818	0.1	1	sim7	0.01	0.1	GA1
rep2	200_100	0.823529	0.7	1	sim7	0.01	0.1	GA1
rep2	200_200	1	1	1	sim7	0.01	0.1	GA1
rep3	10_5	0	0	0	sim7	0.01	0.1	GA1
rep3	10_10	0	0	0	sim7	0.01	0.1	GA1
rep3	50_5	0.181818	0.1	1	sim7	0.01	0.1	GA1
rep3	50_10	0	0	0	sim7	0.01	0.1	GA1
rep3	50_25	0.461538	0.3	1	sim7	0.01	0.1	GA1
rep3	50_50	0.947368	0.9	1	sim7	0.01	0.1	GA1
rep3	100_5	0	0	0	sim7	0.01	0.1	GA1
rep3	100_10	0	0	0	sim7	0.01	0.1	GA1
rep3	100_25	0	0	0	sim7	0.01	0.1	GA1
rep3	100_50	0.181818	0.1	1	sim7	0.01	0.1	GA1
rep3	100_100	1	1	1	sim7	0.01	0.1	GA1
rep3	200_5	0	0	0	sim7	0.01	0.1	GA1
rep3	200_10	0	0	0	sim7	0.01	0.1	GA1
rep3	200_25	0	0	0	sim7	0.01	0.1	GA1
rep3	200_50	0	0	0	sim7	0.01	0.1	GA1
rep3	200_100	0.823529	0.7	1	sim7	0.01	0.1	GA1
rep3	200_200	1	1	1	sim7	0.01	0.1	GA1
rep4	10_5	0	0	0	sim7	0.01	0.1	GA1
rep4	10_10	0.181818	0.1	1	sim7	0.01	0.1	GA1
rep4	50_5	0	0	0	sim7	0.01	0.1	GA1
rep4	50_10	0	0	0	sim7	0.01	0.1	GA1
rep4	50_25	0.181818	0.1	1	sim7	0.01	0.1	GA1
rep4	50_50	0.888889	0.8	1	sim7	0.01	0.1	GA1
rep4	100_5	0	0	0	sim7	0.01	0.1	GA1
rep4	100_10	0	0	0	sim7	0.01	0.1	GA1
rep4	100_25	0	0	0	sim7	0.01	0.1	GA1
rep4	100_50	0.666667	0.5	1	sim7	0.01	0.1	GA1
rep4	100_100	1	1	1	sim7	0.01	0.1	GA1
rep4	200_5	0	0	0	sim7	0.01	0.1	GA1
rep4	200_10	0	0	0	sim7	0.01	0.1	GA1
rep4	200_25	0	0	0	sim7	0.01	0.1	GA1
rep4	200_50	0.181818	0.1	1	sim7	0.01	0.1	GA1
rep4	200_100	0.823529	0.7	1	sim7	0.01	0.1	GA1
rep4	200_200	1	1	1	sim7	0.01	0.1	GA1
rep5	10_5	0	0	0	sim7	0.01	0.1	GA1
rep5	10_10	0.333333	0.2	1	sim7	0.01	0.1	GA1
rep5	50_5	0	0	0	sim7	0.01	0.1	GA1
rep5	50_10	0	0	0	sim7	0.01	0.1	GA1
rep5	50_25	0.461538	0.3	1	sim7	0.01	0.1	GA1
rep5	50_50	0.947368	0.9	1	sim7	0.01	0.1	GA1
rep5	100_5	0	0	0	sim7	0.01	0.1	GA1
rep5	100_10	0	0	0	sim7	0.01	0.1	GA1
rep5	100_25	0	0	0	sim7	0.01	0.1	GA1
rep5	100_50	0.333333	0.2	1	sim7	0.01	0.1	GA1
rep5	100_100	1	1	1	sim7	0.01	0.1	GA1
rep5	200_5	0	0	0	sim7	0.01	0.1	GA1
rep5	200_10	0	0	0	sim7	0.01	0.1	GA1
rep5	200_25	0	0	0	sim7	0.01	0.1	GA1
rep5	200_50	0	0	0	sim7	0.01	0.1	GA1
rep5	200_100	1	1	1	sim7	0.01	0.1	GA1
rep5	200_200	1	1	1	sim7	0.01	0.1	GA1
rep6	10_5	0.181818	0.1	1	sim7	0.01	0.1	GA1
rep6	10_10	0	0	0	sim7	0.01	0.1	GA1
rep6	50_5	0	0	0	sim7	0.01	0.1	GA1
rep6	50_10	0	0	0	sim7	0.01	0.1	GA1
rep6	50_25	0	0	0	sim7	0.01	0.1	GA1
rep6	50_50	0.888889	0.8	1	sim7	0.01	0.1	GA1
rep6	100_5	0	0	0	sim7	0.01	0.1	GA1
rep6	100_10	0	0	0	sim7	0.01	0.1	GA1
rep6	100_25	0	0	0	sim7	0.01	0.1	GA1
rep6	100_50	0.333333	0.2	1	sim7	0.01	0.1	GA1
rep6	100_100	0.888889	0.8	1	sim7	0.01	0.1	GA1
rep6	200_5	0	0	0	sim7	0.01	0.1	GA1
rep6	200_10	0	0	0	sim7	0.01	0.1	GA1
rep6	200_25	0	0	0	sim7	0.01	0.1	GA1
rep6	200_50	0	0	0	sim7	0.01	0.1	GA1
rep6	200_100	0.823529	0.7	1	sim7	0.01	0.1	GA1
rep6	200_200	1	1	1	sim7	0.01	0.1	GA1
rep7	10_5	0	0	0	sim7	0.01	0.1	GA1
rep7	10_10	0.181818	0.1	1	sim7	0.01	0.1	GA1
rep7	50_5	0	0	0	sim7	0.01	0.1	GA1
rep7	50_10	0	0	0	sim7	0.01	0.1	GA1
rep7	50_25	0	0	0	sim7	0.01	0.1	GA1
rep7	50_50	0.75	0.6	1	sim7	0.01	0.1	GA1
rep7	100_5	0	0	0	sim7	0.01	0.1	GA1
rep7	100_10	0	0	0	sim7	0.01	0.1	GA1
rep7	100_25	0	0	0	sim7	0.01	0.1	GA1
rep7	100_50	0.571429	0.4	1	sim7	0.01	0.1	GA1
rep7	100_100	0.888889	0.8	1	sim7	0.01	0.1	GA1
rep7	200_5	0	0	0	sim7	0.01	0.1	GA1
rep7	200_10	0	0	0	sim7	0.01	0.1	GA1
rep7	200_25	0	0	0	sim7	0.01	0.1	GA1
rep7	200_50	0	0	0	sim7	0.01	0.1	GA1
rep7	200_100	0.666667	0.5	1	sim7	0.01	0.1	GA1
rep7	200_200	1	1	1	sim7	0.01	0.1	GA1
rep8	10_5	0	0	0	sim7	0.01	0.1	GA1
rep8	10_10	0.181818	0.1	1	sim7	0.01	0.1	GA1
rep8	50_5	0	0	0	sim7	0.01	0.1	GA1
rep8	50_10	0	0	0	sim7	0.01	0.1	GA1
rep8	50_25	0.181818	0.1	1	sim7	0.01	0.1	GA1
rep8	50_50	0.823529	0.7	1	sim7	0.01	0.1	GA1
rep8	100_5	0	0	0	sim7	0.01	0.1	GA1
rep8	100_10	0	0	0	sim7	0.01	0.1	GA1
rep8	100_25	0.181818	0.1	1	sim7	0.01	0.1	GA1
rep8	100_50	0.333333	0.2	1	sim7	0.01	0.1	GA1
rep8	100_100	0.947368	0.9	1	sim7	0.01	0.1	GA1
rep8	200_5	0	0	0	sim7	0.01	0.1	GA1
rep8	200_10	0	0	0	sim7	0.01	0.1	GA1
rep8	200_25	0	0	0	sim7	0.01	0.1	GA1
rep8	200_50	0	0	0	sim7	0.01	0.1	GA1
rep8	200_100	0.823529	0.7	1	sim7	0.01	0.1	GA1
rep8	200_200	1	1	1	sim7	0.01	0.1	GA1
rep9	10_5	0	0	0	sim7	0.01	0.1	GA1
rep9	10_10	0	0	0	sim7	0.01	0.1	GA1
rep9	50_5	0	0	0	sim7	0.01	0.1	GA1
rep9	50_10	0	0	0	sim7	0.01	0.1	GA1
rep9	50_25	0.461538	0.3	1	sim7	0.01	0.1	GA1
rep9	50_50	0.947368	0.9	1	sim7	0.01	0.1	GA1
rep9	100_5	0	0	0	sim7	0.01	0.1	GA1
rep9	100_10	0	0	0	sim7	0.01	0.1	GA1
rep9	100_25	0	0	0	sim7	0.01	0.1	GA1
rep9	100_50	0.666667	0.5	1	sim7	0.01	0.1	GA1
rep9	100_100	1	1	1	sim7	0.01	0.1	GA1
rep9	200_5	0	0	0	sim7	0.01	0.1	GA1
rep9	200_10	0	0	0	sim7	0.01	0.1	GA1
rep9	200_25	0	0	0	sim7	0.01	0.1	GA1
rep9	200_50	0	0	0	sim7	0.01	0.1	GA1
rep9	200_100	0.888889	0.8	1	sim7	0.01	0.1	GA1
rep9	200_200	1	1	1	sim7	0.01	0.1	GA1
rep10	10_5	0	0	0	sim7	0.01	0.1	GA1
rep10	10_10	0.461538	0.3	1	sim7	0.01	0.1	GA1
rep10	50_5	0	0	0	sim7	0.01	0.1	GA1
rep10	50_10	0	0	0	sim7	0.01	0.1	GA1
rep10	50_25	0	0	0	sim7	0.01	0.1	GA1
rep10	50_50	0.823529	0.7	1	sim7	0.01	0.1	GA1
rep10	100_5	0	0	0	sim7	0.01	0.1	GA1
rep10	100_10	0	0	0	sim7	0.01	0.1	GA1
rep10	100_25	0	0	0	sim7	0.01	0.1	GA1
rep10	100_50	0.461538	0.3	1	sim7	0.01	0.1	GA1
rep10	100_100	1	1	1	sim7	0.01	0.1	GA1
rep10	200_5	0	0	0	sim7	0.01	0.1	GA1
rep10	200_10	0	0	0	sim7	0.01	0.1	GA1
rep10	200_25	0	0	0	sim7	0.01	0.1	GA1
rep10	200_50	0.181818	0.1	1	sim7	0.01	0.1	GA1
rep10	200_100	0.947368	0.9	1	sim7	0.01	0.1	GA1
rep10	200_200	1	1	1	sim7	0.01	0.1	GA1
rep1	10_5	0	0	0	sim8	0.01	0.1	GA2
rep1	10_10	0.461538	0.3	1	sim8	0.01	0.1	GA2
rep1	50_5	0	0	0	sim8	0.01	0.1	GA2
rep1	50_10	0	0	0	sim8	0.01	0.1	GA2
rep1	50_25	0.333333	0.2	1	sim8	0.01	0.1	GA2
rep1	50_50	0.75	0.6	1	sim8	0.01	0.1	GA2
rep1	100_5	0	0	0	sim8	0.01	0.1	GA2
rep1	100_10	0	0	0	sim8	0.01	0.1	GA2
rep1	100_25	0	0	0	sim8	0.01	0.1	GA2
rep1	100_50	0.461538	0.3	1	sim8	0.01	0.1	GA2
rep1	100_100	1	1	1	sim8	0.01	0.1	GA2
rep1	200_5	0	0	0	sim8	0.01	0.1	GA2
rep1	200_10	0	0	0	sim8	0.01	0.1	GA2
rep1	200_25	0	0	0	sim8	0.01	0.1	GA2
rep1	200_50	0	0	0	sim8	0.01	0.1	GA2
rep1	200_100	0.75	0.6	1	sim8	0.01	0.1	GA2
rep1	200_200	1	1	1	sim8	0.01	0.1	GA2
rep2	10_5	0	0	0	sim8	0.01	0.1	GA2
rep2	10_10	0	0	0	sim8	0.01	0.1	GA2
rep2	50_5	0	0	0	sim8	0.01	0.1	GA2
rep2	50_10	0	0	0	sim8	0.01	0.1	GA2
rep2	50_25	0	0	0	sim8	0.01	0.1	GA2
rep2	50_50	0.571429	0.4	1	sim8	0.01	0.1	GA2
rep2	100_5	0	0	0	sim8	0.01	0.1	GA2
rep2	100_10	0	0	0	sim8	0.01	0.1	GA2
rep2	100_25	0	0	0	sim8	0.01	0.1	GA2
rep2	100_50	0.181818	0.1	1	sim8	0.01	0.1	GA2
rep2	100_100	0.947368	0.9	1	sim8	0.01	0.1	GA2
rep2	200_5	0	0	0	sim8	0.01	0.1	GA2
rep2	200_10	0	0	0	sim8	0.01	0.1	GA2
rep2	200_25	0	0	0	sim8	0.01	0.1	GA2
rep2	200_50	0	0	0	sim8	0.01	0.1	GA2
rep2	200_100	0.461538	0.3	1	sim8	0.01	0.1	GA2
rep2	200_200	1	1	1	sim8	0.01	0.1	GA2
rep3	10_5	0	0	0	sim8	0.01	0.1	GA2
rep3	10_10	0	0	0	sim8	0.01	0.1	GA2
rep3	50_5	0	0	0	sim8	0.01	0.1	GA2
rep3	50_10	0	0	0	sim8	0.01	0.1	GA2
rep3	50_25	0	0	0	sim8	0.01	0.1	GA2
rep3	50_50	0.75	0.6	1	sim8	0.01	0.1	GA2
rep3	100_5	0	0	0	sim8	0.01	0.1	GA2
rep3	100_10	0	0	0	sim8	0.01	0.1	GA2
rep3	100_25	0	0	0	sim8	0.01	0.1	GA2
rep3	100_50	0.666667	0.5	1	sim8	0.01	0.1	GA2
rep3	100_100	1	1	1	sim8	0.01	0.1	GA2
rep3	200_5	0	0	0	sim8	0.01	0.1	GA2
rep3	200_10	0	0	0	sim8	0.01	0.1	GA2
rep3	200_25	0	0	0	sim8	0.01	0.1	GA2
rep3	200_50	0.181818	0.1	1	sim8	0.01	0.1	GA2
rep3	200_100	0.75	0.6	1	sim8	0.01	0.1	GA2
rep3	200_200	1	1	1	sim8	0.01	0.1	GA2
rep4	10_5	0	0	0	sim8	0.01	0.1	GA2
rep4	10_10	0.181818	0.1	1	sim8	0.01	0.1	GA2
rep4	50_5	0	0	0	sim8	0.01	0.1	GA2
rep4	50_10	0	0	0	sim8	0.01	0.1	GA2
rep4	50_25	0	0	0	sim8	0.01	0.1	GA2
rep4	50_50	0.823529	0.7	1	sim8	0.01	0.1	GA2
rep4	100_5	0	0	0	sim8	0.01	0.1	GA2
rep4	100_10	0	0	0	sim8	0.01	0.1	GA2
rep4	100_25	0	0	0	sim8	0.01	0.1	GA2
rep4	100_50	0.571429	0.4	1	sim8	0.01	0.1	GA2
rep4	100_100	1	1	1	sim8	0.01	0.1	GA2
rep4	200_5	0	0	0	sim8	0.01	0.1	GA2
rep4	200_10	0	0	0	sim8	0.01	0.1	GA2
rep4	200_25	0	0	0	sim8	0.01	0.1	GA2
rep4	200_50	0	0	0	sim8	0.01	0.1	GA2
rep4	200_100	0.666667	0.5	1	sim8	0.01	0.1	GA2
rep4	200_200	1	1	1	sim8	0.01	0.1	GA2
rep5	10_5	0	0	0	sim8	0.01	0.1	GA2
rep5	10_10	0.181818	0.1	1	sim8	0.01	0.1	GA2
rep5	50_5	0	0	0	sim8	0.01	0.1	GA2
rep5	50_10	0	0	0	sim8	0.01	0.1	GA2
rep5	50_25	0	0	0	sim8	0.01	0.1	GA2
rep5	50_50	0.823529	0.7	1	sim8	0.01	0.1	GA2
rep5	100_5	0	0	0	sim8	0.01	0.1	GA2
rep5	100_10	0	0	0	sim8	0.01	0.1	GA2
rep5	100_25	0	0	0	sim8	0.01	0.1	GA2
rep5	100_50	0.181818	0.1	1	sim8	0.01	0.1	GA2
rep5	100_100	1	1	1	sim8	0.01	0.1	GA2
rep5	200_5	0	0	0	sim8	0.01	0.1	GA2
rep5	200_10	0	0	0	sim8	0.01	0.1	GA2
rep5	200_25	0	0	0	sim8	0.01	0.1	GA2
rep5	200_50	0.181818	0.1	1	sim8	0.01	0.1	GA2
rep5	200_100	0.181818	0.1	1	sim8	0.01	0.1	GA2
rep5	200_200	1	1	1	sim8	0.01	0.1	GA2
rep6	10_5	0	0	0	sim8	0.01	0.1	GA2
rep6	10_10	0.461538	0.3	1	sim8	0.01	0.1	GA2
rep6	50_5	0	0	0	sim8	0.01	0.1	GA2
rep6	50_10	0	0	0	sim8	0.01	0.1	GA2
rep6	50_25	0.181818	0.1	1	sim8	0.01	0.1	GA2
rep6	50_50	0.823529	0.7	1	sim8	0.01	0.1	GA2
rep6	100_5	0	0	0	sim8	0.01	0.1	GA2
rep6	100_10	0	0	0	sim8	0.01	0.1	GA2
rep6	100_25	0	0	0	sim8	0.01	0.1	GA2
rep6	100_50	0	0	0	sim8	0.01	0.1	GA2
rep6	100_100	0.888889	0.8	1	sim8	0.01	0.1	GA2
rep6	200_5	0	0	0	sim8	0.01	0.1	GA2
rep6	200_10	0	0	0	sim8	0.01	0.1	GA2
rep6	200_25	0	0	0	sim8	0.01	0.1	GA2
rep6	200_50	0.166667	0.1	0.5	sim8	0.01	0.1	GA2
rep6	200_100	0.842105	0.8	0.888889	sim8	0.01	0.1	GA2
rep6	200_200	0.952381	1	0.909091	sim8	0.01	0.1	GA2
rep7	10_5	0	0	0	sim8	0.01	0.1	GA2
rep7	10_10	0.181818	0.1	1	sim8	0.01	0.1	GA2
rep7	50_5	0	0	0	sim8	0.01	0.1	GA2
rep7	50_10	0	0	0	sim8	0.01	0.1	GA2
rep7	50_25	0	0	0	sim8	0.01	0.1	GA2
rep7	50_50	0.571429	0.4	1	sim8	0.01	0.1	GA2
rep7	100_5	0	0	0	sim8	0.01	0.1	GA2
rep7	100_10	0	0	0	sim8	0.01	0.1	GA2
rep7	100_25	0	0	0	sim8	0.01	0.1	GA2
rep7	100_50	0.181818	0.1	1	sim8	0.01	0.1	GA2
rep7	100_100	0.947368	0.9	1	sim8	0.01	0.1	GA2
rep7	200_5	0	0	0	sim8	0.01	0.1	GA2
rep7	200_10	0	0	0	sim8	0.01	0.1	GA2
rep7	200_25	0	0	0	sim8	0.01	0.1	GA2
rep7	200_50	0	0	0	sim8	0.01	0.1	GA2
rep7	200_100	0.461538	0.3	1	sim8	0.01	0.1	GA2
rep7	200_200	1	1	1	sim8	0.01	0.1	GA2
rep8	10_5	0.181818	0.1	1	sim8	0.01	0.1	GA2
rep8	10_10	0.333333	0.2	1	sim8	0.01	0.1	GA2
rep8	50_5	0	0	0	sim8	0.01	0.1	GA2
rep8	50_10	0	0	0	sim8	0.01	0.1	GA2
rep8	50_25	0	0	0	sim8	0.01	0.1	GA2
rep8	50_50	0.666667	0.5	1	sim8	0.01	0.1	GA2
rep8	100_5	0	0	0	sim8	0.01	0.1	GA2
rep8	100_10	0	0	0	sim8	0.01	0.1	GA2
rep8	100_25	0.333333	0.2	1	sim8	0.01	0.1	GA2
rep8	100_50	0.461538	0.3	1	sim8	0.01	0.1	GA2
rep8	100_100	1	1	1	sim8	0.01	0.1	GA2
rep8	200_5	0	0	0	sim8	0.01	0.1	GA2
rep8	200_10	0	0	0	sim8	0.01	0.1	GA2
rep8	200_25	0	0	0	sim8	0.01	0.1	GA2
rep8	200_50	0	0	0	sim8	0.01	0.1	GA2
rep8	200_100	0.571429	0.4	1	sim8	0.01	0.1	GA2
rep8	200_200	1	1	1	sim8	0.01	0.1	GA2
rep9	10_5	0	0	0	sim8	0.01	0.1	GA2
rep9	10_10	0.181818	0.1	1	sim8	0.01	0.1	GA2
rep9	50_5	0	0	0	sim8	0.01	0.1	GA2
rep9	50_10	0	0	0	sim8	0.01	0.1	GA2
rep9	50_25	0.333333	0.2	1	sim8	0.01	0.1	GA2
rep9	50_50	0.75	0.6	1	sim8	0.01	0.1	GA2
rep9	100_5	0	0	0	sim8	0.01	0.1	GA2
rep9	100_10	0	0	0	sim8	0.01	0.1	GA2
rep9	100_25	0	0	0	sim8	0.01	0.1	GA2
rep9	100_50	0.181818	0.1	1	sim8	0.01	0.1	GA2
rep9	100_100	1	1	1	sim8	0.01	0.1	GA2
rep9	200_5	0	0	0	sim8	0.01	0.1	GA2
rep9	200_10	0	0	0	sim8	0.01	0.1	GA2
rep9	200_25	0	0	0	sim8	0.01	0.1	GA2
rep9	200_50	0	0	0	sim8	0.01	0.1	GA2
rep9	200_100	0.75	0.6	1	sim8	0.01	0.1	GA2
rep9	200_200	1	1	1	sim8	0.01	0.1	GA2
rep10	10_5	0	0	0	sim8	0.01	0.1	GA2
rep10	10_10	0	0	0	sim8	0.01	0.1	GA2
rep10	50_5	0	0	0	sim8	0.01	0.1	GA2
rep10	50_10	0	0	0	sim8	0.01	0.1	GA2
rep10	50_25	0	0	0	sim8	0.01	0.1	GA2
rep10	50_50	0.75	0.6	1	sim8	0.01	0.1	GA2
rep10	100_5	0	0	0	sim8	0.01	0.1	GA2
rep10	100_10	0	0	0	sim8	0.01	0.1	GA2
rep10	100_25	0	0	0	sim8	0.01	0.1	GA2
rep10	100_50	0.181818	0.1	1	sim8	0.01	0.1	GA2
rep10	100_100	0.947368	0.9	1	sim8	0.01	0.1	GA2
rep10	200_5	0	0	0	sim8	0.01	0.1	GA2
rep10	200_10	0	0	0	sim8	0.01	0.1	GA2
rep10	200_25	0	0	0	sim8	0.01	0.1	GA2
rep10	200_50	0	0	0	sim8	0.01	0.1	GA2
rep10	200_100	0.571429	0.4	1	sim8	0.01	0.1	GA2
rep10	200_200	1	1	1	sim8	0.01	0.1	GA2
