# Supplementary material for: Evaluation of Bayesian Linear Regression models for gene set prioritization in complex diseases
Source: PLoS Genet. 2024 Nov 4;20(11):e1011463. doi: 10.1371/journal.pgen.1011463 (PMC11563439; doi:10.1371/journal.pgen.1011463)
Supplement: S4 Table — (XLSX) [file pgen.1011463.s010.xlsx]

## Sheet: S4. Prioritize pathwa-ST
Supplementary Table 4 | Pathway PIP values for each trait using single trait BLR model
feature	PIP.GWAS6	PIP.GWAS9	PIP.GWAS2	PIP.GWAS12	PIP.GWAS13	PIP.GWAS14	PIP.GWAS15	PIP.GWAS16	PIP.GWAS23	PIP.GWAS24	effect.GWAS6	effect.GWAS9	effect.GWAS2	effect.GWAS12	effect.GWAS13	effect.GWAS14	effect.GWAS15	effect.GWAS16	effect.GWAS23	effect.GWAS24
KEGG ABC TRANSPORTERS	0.0446089	0.0120024	0.00020004	0.0010002	0.00060012	0.00220044	0.14823	0.0738148	0.00040008	0.00060012	0.000934437	0.000205683	-1.29334e-06	-5.23139e-06	1.1417e-05	2.74531e-05	0.00347392	0.00157343	1.75793e-06	3.75132e-06
KEGG ACUTE MYELOID LEUKEMIA	0.00140028	0.0010002	0	0.00080016	0.00060012	0.0484097	0.00080016	0.005001	0.00840168	0.00080016	7.12501e-07	3.2112e-06	0	8.65643e-06	6.0416e-06	0.00111119	5.51933e-06	5.08193e-05	0.000142254	8.15745e-06
KEGG ADHERENS JUNCTION	0.00020004	0.00060012	0.00040008	0.00020004	0.00040008	0.00060012	0.0020004	0.0040008	0.00160032	0.00080016	2.4557e-06	3.2635e-06	-2.52289e-06	-1.54009e-06	-3.53957e-06	3.05742e-06	-9.42477e-06	4.5542e-05	6.49685e-06	1.23186e-05
KEGG ADIPOCYTOKINE SIGNALING PATHWAY	0.00060012	0.00120024	0.00060012	0.00560112	0.00080016	0.00160032	0.00080016	0.00160032	0.0020004	0.00080016	8.01929e-06	-1.26652e-05	2.61817e-06	0.000115615	3.4191e-06	-5.0511e-06	-6.60816e-08	-1.08695e-05	-7.36862e-06	2.81035e-06
KEGG ALANINE ASPARTATE AND GLUTAMATE METABOLISM	0.00120024	0.0010002	0.00020004	0.00040008	0.00340068	0.00080016	0.00180036	0.0390078	0.0060012	0.00280056	-9.24368e-06	-8.50547e-06	3.28932e-07	-7.81395e-08	-6.35732e-05	-1.04134e-05	-1.43555e-05	-0.000761861	-8.50727e-05	-3.36284e-05
KEGG ALDOSTERONE REGULATED SODIUM REABSORPTION	0.0010002	0.00080016	0.00040008	0.00020004	0.00140028	0.00020004	0.00180036	0.0020004	0.00220044	0.00040008	-7.14853e-06	-5.12266e-06	2.38663e-06	3.06319e-06	2.15797e-05	4.01904e-08	7.6126e-06	1.53434e-05	1.97642e-05	5.93313e-06
KEGG ALLOGRAFT REJECTION	0.0690138	0.00160032	0	0.00060012	0.005001	0.00080016	0.0172034	0.0090018	0.00560112	0.0010002	0.00255345	2.1211e-05	0	7.92208e-06	-8.66098e-05	8.03425e-06	0.000417505	0.000113276	9.68967e-05	1.0026e-05
KEGG ALPHA LINOLENIC ACID METABOLISM	0.00220044	0.00060012	0.00080016	0	0.00060012	0.00140028	0.00120024	0.00340068	0.00080016	0.00060012	2.75745e-05	3.96368e-06	-9.44053e-06	0	-5.04286e-06	-2.58833e-06	-4.40036e-06	-3.69773e-05	-1.34149e-06	-3.3999e-06
KEGG ALZHEIMERS DISEASE	0.00040008	0.00080016	0	0	0.00020004	0.00120024	0.0020004	0.00460092	0.0020004	0.00240048	1.67699e-06	-5.11566e-06	0	0	1.35348e-06	6.958e-06	-1.19408e-05	-4.86945e-05	5.39839e-06	3.77805e-05
KEGG AMINO SUGAR AND NUCLEOTIDE SUGAR METABOLISM	0.00060012	0.0010002	0.00020004	0.00060012	0.00020004	0.0030006	0.00240048	0.00160032	0.00240048	0.00060012	5.51187e-06	-1.2784e-06	1.82332e-06	2.03551e-06	-2.50598e-06	3.24013e-05	-1.75637e-05	8.84571e-06	1.17714e-05	-5.33647e-06
KEGG AMINOACYL TRNA BIOSYNTHESIS	0.00120024	0.0010002	0.00040008	0	0.00060012	0.00120024	0.0136027	0.00320064	0.00240048	0.00020004	-2.91252e-06	-2.47026e-06	-3.68382e-07	0	3.38888e-07	1.51258e-05	0.000220394	3.85312e-05	1.92959e-05	-1.77637e-07
KEGG AMYOTROPHIC LATERAL SCLEROSIS ALS	0.00120024	0.00240048	0.00040008	0.00060012	0.00040008	0.00060012	0.00180036	0.0174035	0.00140028	0.00060012	-2.86029e-06	-1.07437e-05	-3.35408e-06	-4.06931e-06	-1.61427e-06	-9.92814e-07	-2.70703e-06	-0.000300385	5.91204e-06	-1.20114e-06
KEGG ANTIGEN PROCESSING AND PRESENTATION	0.010202	0.978396	0.00020004	0	0	0.00320064	0.668534	0.0030006	0.889178	0.00020004	0.000198398	0.0370523	-3.62371e-06	0	0	4.68181e-05	0.0213474	2.75915e-05	0.0336455	2.13324e-06
KEGG APOPTOSIS	0.00040008	0.00060012	0.00060012	0.00020004	0.0010002	0.00080016	0.00140028	0.0020004	0.00060012	0.00140028	2.3144e-06	2.39235e-06	8.88253e-06	5.63692e-06	1.742e-05	5.9821e-06	-2.35037e-06	-1.53738e-05	-1.08684e-07	1.38783e-05
KEGG ARACHIDONIC ACID METABOLISM	0.00080016	0.0030006	0	0.00180036	0.00020004	0.0030006	0.00340068	0.00080016	0.00080016	0.00220044	-2.68676e-07	3.49656e-05	0	2.16725e-05	8.39889e-07	-4.78016e-05	-3.96423e-05	7.40223e-07	1.12914e-06	-3.25339e-05
KEGG ARGININE AND PROLINE METABOLISM	0.00020004	0.0010002	0.00040008	0.00040008	0.00020004	0.00120024	0.00280056	0.00120024	0.0010002	0.00040008	1.60075e-06	7.45447e-06	-1.65169e-06	-9.50412e-07	9.1136e-07	-1.38881e-05	-1.97946e-05	-1.25351e-06	5.64058e-06	1.0271e-06
KEGG ARRHYTHMOGENIC RIGHT VENTRICULAR CARDIOMYOPATHY ARVC	0.00020004	0.0010002	0	0.00020004	0.00040008	0.0030006	0.0156031	0.00120024	0.00060012	0.00480096	-3.54332e-07	-8.13711e-06	0	-2.11635e-06	3.41085e-06	4.20044e-05	0.000282796	-2.32014e-06	2.82766e-06	7.73386e-05
KEGG ASCORBATE AND ALDARATE METABOLISM	0.0030006	0.00080016	0.00080016	0.00040008	0.00060012	0.00280056	0.0122024	0.019804	0.0104021	0.00060012	3.34181e-05	-6.29785e-06	1.05609e-05	-1.33242e-06	4.17207e-06	-2.22898e-05	-0.00019698	0.000342304	-0.000167948	-5.32029e-07
KEGG ASTHMA	0.00580116	0.00180036	0.00020004	0.00260052	0.015003	0.0010002	0.0112022	0.00160032	0.0020004	0.00020004	0.00010461	-2.48028e-05	-9.92762e-08	-4.15773e-05	-0.000325886	-1.0933e-05	0.000185255	1.22334e-05	1.70027e-05	-4.91615e-06
KEGG AUTOIMMUNE THYROID DISEASE	0.0020004	0.00140028	0.00020004	0.00020004	0	0.00160032	0.00380076	0.0128026	0.0172034	0.00060012	3.18468e-05	-1.66569e-05	2.45526e-07	4.3919e-08	0	1.56803e-05	6.89136e-06	0.000254214	-0.000436609	3.54408e-06
KEGG AXON GUIDANCE	0.0510102	0.00240048	0.00060012	0.00260052	0.00040008	0.108622	0.0236047	0.00880176	0.00440088	0.00060012	0.00114329	2.86881e-05	2.59601e-06	4.72895e-05	4.34712e-06	0.00277204	0.000418778	0.000111336	5.13113e-05	3.55107e-07
KEGG B CELL RECEPTOR SIGNALING PATHWAY	0.00140028	0.00120024	0	0.00040008	0.0010002	0.00140028	0.00180036	0.00040008	0.00080016	0	-1.27633e-05	9.00301e-06	0	1.98366e-06	3.16748e-06	1.45511e-05	1.06656e-08	3.96509e-07	4.02235e-07	0
KEGG BASAL CELL CARCINOMA	0.00560112	0.00160032	0	0.0020004	0.00020004	0.00160032	0.0010002	0.025205	0.00060012	0.00120024	8.30963e-05	1.42491e-05	0	-3.55697e-05	3.30765e-06	-2.13475e-05	1.39104e-05	0.000474209	-3.20542e-06	1.29973e-05
KEGG BASAL TRANSCRIPTION FACTORS	0.00080016	0.00180036	0.00020004	0.00040008	0	0.0010002	0.00160032	0.00160032	0.00180036	0.00180036	1.21237e-06	1.84393e-05	-7.24402e-07	-6.01109e-06	0	-3.62465e-06	6.18986e-06	-1.37397e-05	-7.30886e-06	2.29452e-05
KEGG BASE EXCISION REPAIR	0.00060012	0.00120024	0.00020004	0.00540108	0.00260052	0.00080016	0.00220044	0.0010002	0.00160032	0.00040008	-1.13303e-06	4.77511e-06	2.97125e-06	9.67281e-05	-4.66292e-05	-2.47224e-06	1.01695e-05	5.77066e-06	3.17796e-06	-4.04637e-06
KEGG BETA ALANINE METABOLISM	0.00020004	0.00040008	0.00060012	0.00060012	0.00020004	0.00240048	0.00460092	0.00180036	0.00060012	0.0010002	1.09673e-06	-1.54294e-06	-4.48327e-06	-8.41459e-06	5.48253e-07	-2.90697e-05	-7.20747e-05	-9.75433e-06	8.78079e-07	8.49108e-07
KEGG BIOSYNTHESIS OF UNSATURATED FATTY ACIDS	0.00040008	0.00060012	0	0.00880176	0.00140028	0.00060012	0.0030006	0.00160032	0.0010002	0.00120024	-2.85079e-06	8.96897e-06	0	0.000166484	-1.33901e-05	-1.81173e-06	-2.63902e-05	1.55785e-06	7.58128e-07	-2.99915e-07
KEGG BLADDER CANCER	0.0020004	0.00320064	0.00040008	0.00160032	0.00060012	0.00060012	0.44849	0.0010002	0.00340068	0.0010002	1.91525e-05	4.25804e-05	7.33413e-06	1.73278e-05	-4.83002e-06	-4.05978e-06	0.0123202	-3.79365e-06	4.36691e-05	-1.2197e-05
KEGG BUTANOATE METABOLISM	0.00060012	0.00140028	0.00020004	0.00020004	0	0.00080016	0.00140028	0.00080016	0.00180036	0.0010002	-4.19867e-06	-1.62904e-05	1.42822e-07	1.37588e-06	0	-9.0884e-06	-1.89585e-06	3.9492e-06	-2.21916e-05	1.35439e-05
KEGG CALCIUM SIGNALING PATHWAY	0	0.00140028	0.00040008	0.00020004	0.00080016	0.00660132	0.00260052	0.00140028	0.00080016	0.00220044	0	5.53204e-06	-1.03456e-06	-1.13735e-06	2.85337e-06	0.0001179	3.24131e-05	-9.45983e-07	3.33586e-08	2.48795e-05
KEGG CARDIAC MUSCLE CONTRACTION	0.00040008	0.00060012	0	0	0.00060012	0.0010002	0.0112022	0.00160032	0.0020004	0.00180036	-1.75978e-06	1.77375e-06	0	0	4.78977e-06	-6.24626e-06	-0.000202227	-1.5029e-05	-1.20233e-05	3.87724e-05
KEGG CELL ADHESION MOLECULES CAMS	0.00160032	0.00120024	0.00040008	0.00060012	0.0020004	0.126225	0.00120024	0.0010002	0.00120024	0.00020004	1.68608e-05	-5.27487e-06	2.27916e-06	2.36468e-06	-3.12279e-05	0.00320534	5.96846e-06	-3.52709e-06	1.05602e-05	-1.10518e-06
KEGG CELL CYCLE	0.0184037	0.0020004	0.00420084	0.00020004	0.00020004	0.00160032	0.00120024	0.00460092	0.0020004	0.00040008	0.000330948	3.17757e-05	8.08161e-05	-1.32554e-06	2.74105e-06	6.54698e-06	1.16597e-07	6.32025e-05	7.19053e-06	3.03254e-06
KEGG CHEMOKINE SIGNALING PATHWAY	0.0010002	0.00120024	0.00040008	0.00040008	0	0.00080016	0.00140028	0.00320064	0.0010002	0.00160032	-3.27812e-06	1.13779e-05	-1.90834e-06	-3.94209e-06	0	7.71496e-06	-9.51701e-06	-3.19858e-05	6.85823e-06	-1.27065e-05
KEGG CHRONIC MYELOID LEUKEMIA	0.00160032	0.00320064	0.00160032	0.00180036	0.00340068	0.00160032	0.00260052	0.0568114	0.00180036	0.0010002	-9.71055e-06	5.53763e-05	2.81766e-05	1.61386e-05	6.42688e-05	7.08548e-06	1.74512e-05	0.00123934	1.73641e-05	1.07992e-05
KEGG CIRCADIAN RHYTHM MAMMAL	0.00080016	0.00080016	0.00140028	0.00020004	0.00080016	0.00860172	0.00260052	0.0246049	0.0646129	0.00180036	1.07586e-05	-2.26332e-06	2.22857e-05	-2.83869e-06	1.0694e-05	0.000167102	2.37369e-05	0.000422496	0.00146005	1.46091e-05
KEGG CITRATE CYCLE TCA CYCLE	0.00340068	0.00080016	0.00060012	0.00160032	0.00080016	0.00080016	0.0106021	0.00160032	0.00080016	0.0010002	4.00973e-05	-6.13924e-07	-4.45076e-06	2.05945e-05	-3.7928e-06	6.13737e-06	-0.000143445	-6.82646e-06	1.63079e-07	-7.87206e-07
KEGG COLORECTAL CANCER	0.00060012	0.00060012	0	0.00020004	0	0.00080016	0.00180036	0.0010002	0.00040008	0.00060012	-7.29185e-06	2.48098e-06	0	2.78031e-07	0	6.1142e-06	9.04433e-07	-4.2992e-06	3.40706e-07	-4.08708e-06
KEGG COMPLEMENT AND COAGULATION CASCADES	0.00140028	0.359872	0.00020004	0.00080016	0.0968194	0.0010002	0.00460092	0.0070014	0.0030006	0.0240048	-2.45358e-06	-0.0106228	9.55328e-07	-9.03744e-06	-0.00257553	-9.56121e-06	-5.78823e-05	-0.00010498	-2.91763e-05	-0.000497003
KEGG CYSTEINE AND METHIONINE METABOLISM	0.00080016	0.00240048	0	0.00040008	0.00180036	0.00060012	0.00240048	0.00320064	0.00180036	0.00320064	3.57554e-07	-2.42003e-05	0	7.67605e-07	-1.52866e-05	5.09937e-06	-1.8164e-05	-1.33082e-05	-7.99518e-06	-5.03134e-05
KEGG CYTOKINE CYTOKINE RECEPTOR INTERACTION	0.00180036	0.00480096	0.00020004	0	0.00060012	0.0432086	0.9996	0.383877	0.00820164	0.204641	-2.23642e-05	-6.02382e-05	-1.38857e-06	0	-5.13456e-06	-0.000962938	-0.0407934	-0.0108259	-0.000151545	-0.00550699
KEGG CYTOSOLIC DNA SENSING PATHWAY	0.00080016	0.00260052	0.00020004	0.00060012	0.00520104	0.0010002	0.00520104	0.00240048	0.00420084	0.00020004	5.98583e-06	-4.80705e-05	-2.76696e-06	-2.89477e-06	9.39758e-05	-6.07788e-06	-6.45391e-05	-2.02649e-05	-5.3452e-05	-9.60925e-07
KEGG DILATED CARDIOMYOPATHY	0.00160032	0.00520104	0.00020004	0.00020004	0.00120024	0.0172034	0.354871	0.00420084	0.0208042	0.0694139	1.00272e-05	8.30133e-05	1.32164e-06	-1.62215e-06	1.54232e-05	0.000323924	0.0097935	4.11172e-05	0.000401015	0.00169226
KEGG DNA REPLICATION	0.00040008	0.00040008	0.00040008	0.00080016	0.00040008	0.00140028	0.0020004	0.0030006	0.00620124	0.00040008	-1.47453e-06	3.1928e-06	-1.99512e-06	7.60734e-07	-5.88663e-07	-3.4906e-06	-1.0451e-05	2.22749e-05	-9.3309e-05	-3.69341e-06
KEGG DORSO VENTRAL AXIS FORMATION	0.00080016	0.00060012	0.00060012	0.00020004	0.00080016	0	0.00140028	0.00280056	0.00120024	0.00040008	5.24629e-06	9.60213e-07	1.44703e-06	1.07323e-06	6.9713e-06	0	4.90985e-06	3.98541e-05	-1.97443e-06	-2.6601e-07
KEGG DRUG METABOLISM CYTOCHROME P450	0.00140028	0.00220044	0.00320064	0	0.0554111	0.0040008	0.010202	0.00280056	0.00080016	0.0240048	1.50836e-06	-1.954e-05	6.21539e-05	0	-0.00134986	-5.89095e-05	-0.000133662	2.17356e-05	6.60226e-06	-0.000502731
KEGG DRUG METABOLISM OTHER ENZYMES	0.00020004	0.00080016	0	0.00020004	0.00080016	0.00080016	0.0020004	0.00140028	0.00220044	0.00040008	2.56005e-06	-4.93148e-06	0	3.61899e-06	-3.21724e-07	-2.66348e-06	-5.23057e-06	1.06159e-06	-1.47378e-05	-7.38732e-06
KEGG ECM RECEPTOR INTERACTION	0.0010002	0.00060012	0.00020004	0	0.00040008	0.00220044	0.0318064	0.00120024	0.00540108	0.00080016	9.69549e-06	-9.19494e-07	3.86166e-07	0	4.03925e-06	2.89576e-05	0.000637275	6.25858e-06	8.20767e-05	7.57387e-06
KEGG ENDOCYTOSIS	0.0010002	0.0812162	0.00020004	0.00480096	0.00020004	0.0354071	0.145429	0.418684	0.060012	0.00320064	1.05668e-05	0.00196087	-6.75301e-07	8.68875e-05	-7.92463e-07	0.000757379	0.00351121	0.0114472	0.00132421	4.50678e-05
KEGG ENDOMETRIAL CANCER	0.00080016	0.00180036	0.00020004	0.00020004	0.00020004	0.00160032	0.00420084	0.00040008	0.0010002	0.00120024	-5.39353e-06	9.10687e-06	-1.43982e-06	-1.21992e-06	6.23809e-07	9.70267e-06	-4.83699e-05	4.5684e-06	1.24198e-05	-5.23498e-06
KEGG EPITHELIAL CELL SIGNALING IN HELICOBACTER PYLORI INFECTION	0.00060012	0.00160032	0	0.00080016	0.00040008	0.00260052	0.0010002	0.00160032	0.00180036	0.00060012	7.02006e-06	-1.50055e-05	0	2.36826e-06	-2.85748e-06	-3.51397e-05	6.33179e-06	1.13996e-05	-3.06434e-06	4.27721e-06
KEGG ERBB SIGNALING PATHWAY	0.00060012	0.0010002	0	0.00060012	0.00040008	0.00060012	0.00280056	0.00120024	0.00160032	0.00040008	-3.32935e-07	-9.54826e-06	0	4.36243e-06	1.40201e-07	2.96845e-06	1.47185e-05	2.70134e-06	1.0698e-05	5.87203e-07
KEGG ETHER LIPID METABOLISM	0.00060012	0.00040008	0.00060012	0.00060012	0.00160032	0.00260052	0.0020004	0.00220044	0.0010002	0.00020004	-1.34233e-06	-4.76659e-06	-6.80199e-06	8.04453e-07	-2.63948e-05	-3.91666e-05	4.86277e-06	-1.09351e-05	-2.03999e-06	-1.84592e-06
KEGG FATTY ACID METABOLISM	0.00060012	0.00140028	0	0.00020004	0.00140028	0.025205	0.00240048	0.010202	0.00240048	0.00020004	-2.95049e-06	-1.05606e-05	0	-1.85126e-06	-1.44619e-05	-0.000522121	-2.73883e-05	-0.000160235	-3.19989e-05	-1.36546e-06
KEGG FC EPSILON RI SIGNALING PATHWAY	0.0040008	0.00040008	0.00020004	0.00020004	0.00040008	0.0030006	0.00220044	0.00220044	0.0020004	0.00040008	5.28349e-05	8.88574e-07	-1.49528e-06	9.90491e-09	-9.92437e-07	1.21459e-05	7.80597e-06	1.28019e-05	1.85017e-05	-4.38696e-06
KEGG FC GAMMA R MEDIATED PHAGOCYTOSIS	0.00220044	0.0158032	0.00060012	0.00020004	0.00060012	0.0860172	0.0158032	0.00860172	0.00180036	0.00040008	1.63001e-05	0.000332345	1.16806e-05	-1.54603e-06	7.67107e-06	0.00210531	0.000293122	0.000125308	2.20259e-05	3.36531e-06
KEGG FOCAL ADHESION	0.00120024	0.00080016	0.00060012	0.00060012	0.00060012	0.00380076	0.139828	0.00180036	0.00940188	0.00160032	5.75973e-06	-4.54789e-06	4.36597e-06	6.95155e-06	2.63563e-06	5.58639e-05	0.00345345	7.87619e-06	0.000155863	-3.56669e-06
KEGG FOLATE BIOSYNTHESIS	0.00060012	0.010002	0	0.0010002	0.0010002	0.00080016	0.00480096	0.00360072	0.00940188	0	1.40578e-06	-0.000165521	0	-3.05841e-06	-8.22197e-06	-2.50689e-06	5.11873e-05	4.43632e-05	-0.000162753	0
KEGG FRUCTOSE AND MANNOSE METABOLISM	0.00020004	0.00060012	0.00040008	0.00680136	0.00140028	0.00160032	0.00280056	0.00220044	0.00060012	0.00040008	1.22998e-07	7.67994e-06	2.95939e-06	0.00014116	2.34201e-05	8.7228e-06	-7.18668e-06	2.08412e-05	3.32744e-06	1.34982e-06
KEGG GALACTOSE METABOLISM	0.00060012	0.00120024	0	0.0020004	0.00060012	0.00420084	0.00120024	0.00180036	0.00120024	0.00080016	-8.40631e-06	9.84382e-06	0	2.41817e-05	3.39941e-06	-7.10308e-05	-2.51036e-06	4.63186e-06	5.55027e-06	1.78526e-06
KEGG GAP JUNCTION	0.0010002	0.0010002	0	0.00040008	0.00020004	0.00120024	0.00220044	0.00220044	0.00160032	0.00040008	1.84587e-06	1.46822e-05	0	-1.34767e-06	4.21965e-06	-8.50425e-07	-1.79569e-06	-1.11774e-05	1.38457e-05	-5.84488e-07
KEGG GLIOMA	0.00120024	0.00080016	0.00080016	0.00060012	0.0010002	0.0010002	0.00580116	0.0040008	0.00240048	0.00080016	8.45606e-07	3.35578e-06	1.01465e-05	4.77657e-06	4.57683e-06	2.55175e-06	7.46761e-05	5.46916e-05	1.59589e-05	-2.31421e-06
KEGG GLUTATHIONE METABOLISM	0.00020004	0.00180036	0.00020004	0.00080016	0.00080016	0.00120024	0.0172034	0.00280056	0.00220044	0.00080016	-8.74203e-07	1.12705e-05	3.11429e-06	-6.94914e-06	-8.68528e-06	-7.89697e-06	-0.000309315	1.42605e-05	1.61503e-05	-5.13382e-06
KEGG GLYCEROLIPID METABOLISM	0.00060012	0.00040008	0.00020004	0.00080016	0.00080016	0.00020004	0.00280056	0.00220044	0.0020004	0.00140028	1.2936e-07	1.5473e-06	7.53484e-07	-8.71428e-06	1.09791e-05	-1.60951e-08	1.39962e-05	-5.23837e-07	2.55029e-05	1.21373e-05
KEGG GLYCEROPHOSPHOLIPID METABOLISM	0.00140028	0.0010002	0	0.00020004	0	0.00040008	0.00520104	0.00160032	0.00060012	0.00080016	4.50941e-06	5.55283e-06	0	-8.74024e-07	0	-1.1789e-06	3.03844e-05	-4.14609e-06	5.15099e-06	4.06557e-06
KEGG GLYCINE SERINE AND THREONINE METABOLISM	0.00060012	0.0010002	0	0.00020004	0.00020004	0.0010002	0.00320064	0.00140028	0.00180036	0.00040008	-6.39813e-07	4.73456e-06	0	-1.90805e-07	1.09228e-06	5.34236e-06	2.83558e-05	-1.52318e-06	1.67665e-05	1.77015e-06
KEGG GLYCOLYSIS GLUCONEOGENESIS	0.0020004	0.0010002	0	0.00040008	0.00120024	0.00180036	0.0020004	0.0010002	0.00160032	0.00060012	-9.46352e-06	-4.39529e-07	0	2.05056e-06	-1.36498e-05	-6.05498e-06	-1.54977e-05	-1.42643e-07	3.78758e-06	-7.87624e-07
KEGG GLYCOSAMINOGLYCAN BIOSYNTHESIS CHONDROITIN SULFATE	0.00040008	0.00720144	0.00020004	0.00120024	0.00040008	0.00120024	0.00080016	0.00340068	0.00160032	0.00120024	5.96781e-07	-0.000117262	5.45461e-07	1.03308e-05	-1.55249e-06	-1.18858e-05	8.73157e-08	3.07072e-05	1.50126e-05	-8.53818e-06
KEGG GLYCOSAMINOGLYCAN BIOSYNTHESIS HEPARAN SULFATE	0.00080016	0.00080016	0.00020004	0	0.00040008	0.00040008	0.0142028	0.0030006	0.0282056	0.00080016	-5.35831e-06	-8.13838e-06	-4.60865e-06	0	-3.36989e-06	-3.24029e-06	-0.00025434	-1.60463e-05	-0.000545511	-7.85315e-06
KEGG GLYCOSAMINOGLYCAN BIOSYNTHESIS KERATAN SULFATE	0.00040008	0.00060012	0.00020004	0.0010002	0.00080016	0.0020004	0.00160032	0.00260052	0.00140028	0.0010002	-3.08426e-06	-1.77118e-06	7.7564e-07	3.88403e-06	7.48591e-06	1.40057e-05	3.88651e-06	3.09917e-05	-1.27791e-05	4.40136e-06
KEGG GLYCOSAMINOGLYCAN DEGRADATION	0.0020004	0.00140028	0	0	0.00040008	0.00120024	0.0020004	0.0030006	0.0010002	0.0030006	2.68978e-05	1.29429e-05	0	0	-6.24119e-06	1.6152e-05	-5.88239e-06	2.48606e-05	-9.71297e-07	-4.21741e-05
KEGG GLYCOSPHINGOLIPID BIOSYNTHESIS GANGLIO SERIES	0.00040008	0.00020004	0.00020004	0.0010002	0	0.0218044	0.00340068	0.00540108	0.00320064	0.0010002	4.27384e-06	1.11807e-06	-1.27651e-07	8.47528e-06	0	0.000450172	3.04457e-05	6.2274e-05	4.54697e-05	4.35299e-06
KEGG GLYCOSPHINGOLIPID BIOSYNTHESIS GLOBO SERIES	0.00040008	0.00160032	0.00020004	0	0.00040008	0.00460092	0.0010002	0.0060012	0.0010002	0.00080016	-3.98698e-06	-4.74634e-06	2.14723e-06	0	9.17899e-07	6.16524e-05	-6.44483e-06	8.67763e-05	9.46017e-06	1.12101e-06
KEGG GLYCOSPHINGOLIPID BIOSYNTHESIS LACTO AND NEOLACTO SERIES	0.0010002	0.00180036	0	0	0.00060012	0.00080016	0.00220044	0.00240048	0.00340068	0.0010002	-8.84386e-06	-2.06042e-05	0	0	-2.27324e-06	-6.16989e-06	-7.128e-09	1.06584e-05	-3.15589e-05	-6.56613e-06
KEGG GLYCOSYLPHOSPHATIDYLINOSITOL GPI ANCHOR BIOSYNTHESIS	0.0010002	0.00060012	0.00020004	0.00040008	0.00060012	0.00060012	0.00160032	0.0010002	0.00120024	0.00040008	5.42521e-06	8.82961e-07	-1.98879e-06	-4.98906e-06	-9.69906e-07	2.80511e-06	2.87794e-06	-1.06108e-05	3.41344e-06	-1.63818e-06
KEGG GLYOXYLATE AND DICARBOXYLATE METABOLISM	0.0010002	0.00040008	0.00040008	0.00040008	0	0.00060012	0.00260052	0.00180036	0.00120024	0.00060012	-3.79932e-06	1.34481e-06	-9.33733e-06	7.478e-07	0	-3.5481e-06	8.59089e-07	-1.20826e-05	6.32445e-06	-2.45688e-06
KEGG GNRH SIGNALING PATHWAY	0.0040008	0.00380076	0.00040008	0.00020004	0.00040008	0.0020004	0.00360072	0.00620124	0.00480096	0.00120024	6.41256e-05	5.88213e-05	-3.60814e-06	-9.76491e-07	1.97842e-06	2.22023e-05	4.31685e-05	0.000104981	5.41132e-05	2.00793e-05
KEGG GRAFT VERSUS HOST DISEASE	0.0232046	0.0130026	0.00020004	0.00020004	0.00040008	0.00040008	0.00460092	0.0236047	0.429086	0.00080016	0.00077515	0.000305201	2.03978e-06	-1.41273e-08	-5.89862e-06	-1.0507e-06	-2.41414e-05	0.000526733	0.0176662	5.08423e-06
KEGG HEDGEHOG SIGNALING PATHWAY	0.00040008	0.0060012	0.00020004	0.00060012	0.00040008	0.00040008	0.00840168	0.0466093	0.00140028	0.00160032	2.2961e-06	8.64742e-05	-1.25906e-06	-4.62782e-06	3.00044e-06	-2.62261e-07	0.000129175	0.000985184	-3.69571e-06	2.40635e-05
KEGG HEMATOPOIETIC CELL LINEAGE	0.00140028	0.00020004	0.00020004	0	0.00020004	0.0010002	0.00260052	0.00260052	0.00120024	0.00040008	2.52619e-06	-1.27699e-06	1.1481e-07	0	2.62034e-06	-3.79794e-06	2.38301e-05	-4.2431e-05	4.62483e-06	3.68563e-06
KEGG HISTIDINE METABOLISM	0.00240048	0.00060012	0	0.00020004	0	0.00080016	0.00140028	0.00180036	0.00160032	0.00080016	3.78123e-05	3.97937e-06	0	2.10055e-06	0	-9.27163e-06	-7.08264e-06	-2.16346e-06	-1.38007e-05	-2.68298e-06
KEGG HOMOLOGOUS RECOMBINATION	0.0010002	0.00080016	0.00020004	0.00020004	0.00020004	0.0020004	0.0020004	0.00160032	0.00040008	0.00120024	1.8948e-06	7.26433e-06	-1.58515e-06	-1.7245e-06	3.35415e-06	2.81448e-05	-1.86613e-06	3.95107e-06	6.25258e-07	9.98168e-06
KEGG HUNTINGTONS DISEASE	0.00160032	0.00020004	0.00020004	0.00160032	0.00060012	0.00080016	0.00240048	0.00060012	0.00080016	0.00080016	-4.14168e-06	1.93393e-06	-1.99202e-06	1.41995e-05	1.79023e-06	1.22662e-05	-1.84335e-05	5.6376e-06	7.23695e-06	1.12377e-05
KEGG HYPERTROPHIC CARDIOMYOPATHY HCM	0.00040008	0.00280056	0.00040008	0	0.00340068	0.00120024	0.134227	0.00180036	0.0090018	0.0576115	1.68926e-06	3.09402e-05	2.1322e-06	0	5.06001e-05	1.45179e-05	0.00336112	-1.17468e-05	0.000141461	0.00139609
KEGG INOSITOL PHOSPHATE METABOLISM	0.00140028	0.0010002	0.00020004	0	0.00540108	0.00140028	0.00260052	0.00220044	0.00060012	0.00120024	-1.07167e-05	1.08485e-06	1.63727e-06	0	0.000103617	6.14063e-06	2.03048e-05	-1.77584e-06	3.74751e-06	-3.8016e-06
KEGG INSULIN SIGNALING PATHWAY	0.0010002	0.0454091	0	0.00420084	0.00060012	0.00040008	0.00680136	0.00620124	0.00260052	0.00360072	-7.29322e-06	0.00100948	0	7.07176e-05	2.43244e-06	-1.69981e-06	9.24291e-05	8.45157e-05	3.38926e-05	6.4407e-05
KEGG INTESTINAL IMMUNE NETWORK FOR IGA PRODUCTION	0.00420084	0.0020004	0	0.00160032	0.00040008	0.0010002	0.00380076	0.0020004	0.00180036	0.00080016	7.89527e-05	-2.34045e-05	0	-2.18578e-05	-1.42217e-07	8.1164e-06	2.77416e-05	-3.00958e-06	-6.48668e-06	4.33619e-06
KEGG JAK STAT SIGNALING PATHWAY	0.00080016	0.00160032	0.00040008	0.00020004	0	0.00320064	0.00240048	0.00280056	0.00880176	0.00160032	-6.65049e-06	-3.03942e-05	7.45843e-07	-1.61388e-06	0	-6.17043e-05	1.05014e-05	-9.59117e-07	-0.000132056	-1.27936e-05
KEGG LEISHMANIA INFECTION	0.0030006	0.00260052	0.0010002	0.00020004	0.00240048	0.00020004	0.0030006	0.00280056	0.00120024	0.00060012	3.5469e-05	-3.67247e-05	-1.7114e-05	-6.33252e-07	-3.85478e-05	-2.3327e-06	-2.05312e-05	-2.19835e-05	1.64508e-06	6.3754e-06
KEGG LEUKOCYTE TRANSENDOTHELIAL MIGRATION	0.00080016	0.00080016	0.00080016	0.00240048	0.00080016	0.0020004	0.00180036	0.00060012	0.0010002	0.00040008	-3.1555e-06	-3.52752e-06	8.81534e-06	-4.13708e-05	-4.25258e-06	1.60468e-05	-1.6712e-05	-3.77773e-06	4.01073e-06	9.01009e-09
KEGG LIMONENE AND PINENE DEGRADATION	0.00060012	0.00120024	0.00040008	0	0	0.00120024	0.00280056	0.00160032	0.00040008	0	-9.78087e-07	8.149e-06	1.63058e-06	0	0	-2.07774e-05	-1.48565e-05	-1.13157e-05	-4.36353e-06	0
KEGG LINOLEIC ACID METABOLISM	0.00260052	0.00380076	0.00120024	0.00060012	0	0.00060012	0.00320064	0.00160032	0.00220044	0.00080016	3.13582e-05	5.45978e-05	1.5505e-05	7.08274e-06	0	-4.10779e-07	-7.5189e-06	-8.00024e-06	2.02557e-05	-1.85122e-06
KEGG LONG TERM DEPRESSION	0.00080016	0.00120024	0.00020004	0	0.00020004	0.00040008	0.00180036	0.00160032	0.00260052	0.00080016	4.125e-06	5.2572e-06	-2.54295e-08	0	4.28591e-06	-2.08359e-06	8.55858e-06	7.87638e-06	3.02866e-05	9.53144e-06
KEGG LONG TERM POTENTIATION	0.00040008	0.00060012	0	0.00020004	0.00040008	0.00140028	0.00240048	0.00320064	0.0060012	0.00160032	-4.1345e-07	4.98979e-07	0	2.07631e-06	1.82796e-06	1.59855e-05	2.23548e-05	2.71149e-05	0.000102611	1.96491e-05
KEGG LYSINE DEGRADATION	0.00280056	0.00340068	0.00020004	0.00080016	0.0020004	0.0010002	0.00220044	0.00080016	0.0020004	0.0060012	3.56365e-05	4.40724e-05	4.89975e-07	-3.4978e-06	2.50887e-05	-1.60599e-06	2.21771e-05	-2.17314e-07	1.34875e-05	9.86956e-05
KEGG LYSOSOME	0.0010002	0.00080016	0.00020004	0.00080016	0.00060012	0.0010002	0.0116023	0.00560112	0.00080016	0.00060012	1.38914e-05	6.05845e-06	-1.00933e-06	-4.25869e-06	-3.91127e-07	7.23123e-06	0.00016289	7.41636e-05	9.26447e-06	-1.84562e-06
KEGG MAPK SIGNALING PATHWAY	0.119824	0.00060012	0.00020004	0.015003	0.00020004	0.00120024	0.0772154	0.910982	0.00360072	0.0060012	0.00308446	5.85788e-07	-2.75281e-06	0.000307954	3.70057e-06	7.43231e-06	0.0017414	0.0304342	5.61076e-05	0.000108756
KEGG MATURITY ONSET DIABETES OF THE YOUNG	0.171634	0.0080016	0.00020004	0.00020004	0	0.00040008	0.00140028	0.00140028	0.0060012	0.0106021	0.00462987	0.000117642	9.01005e-07	3.72775e-06	0	8.98225e-07	7.51184e-06	-5.85894e-06	7.56211e-05	0.000222435
KEGG MELANOGENESIS	0.00440088	0.00660132	0.00020004	0.00040008	0.0010002	0.00080016	0.00160032	0.0214043	0.0010002	0.00320064	6.96375e-05	0.000114497	2.85828e-07	-1.90766e-06	2.23498e-08	-3.69419e-06	1.08147e-05	0.000401702	4.48984e-06	5.36247e-05
KEGG MELANOMA	0.00060012	0.00760152	0.00040008	0.0358072	0	0.00120024	0.00220044	0.00160032	0.00220044	0.00140028	1.11136e-06	0.00012307	3.21791e-06	0.00086392	0	-8.6974e-06	9.22922e-06	1.77767e-05	2.25123e-05	-1.43908e-05
KEGG METABOLISM OF XENOBIOTICS BY CYTOCHROME P450	0.00020004	0.00060012	0.00220044	0.00020004	0.00380076	0.00260052	0.00480096	0.00660132	0.0010002	0.00660132	1.13395e-06	-8.21643e-06	4.25453e-05	-2.71706e-07	-7.91703e-05	-3.69991e-05	-5.98293e-05	8.61705e-05	2.35443e-06	-0.000113188
KEGG MISMATCH REPAIR	0.0020004	0.00080016	0.00080016	0.00080016	0.00040008	0.00120024	0.00240048	0.0060012	0.00480096	0.00060012	-2.77614e-06	-7.51925e-08	-7.24652e-06	-4.10217e-06	-5.73909e-06	-4.6588e-06	-1.65742e-05	8.26897e-05	-7.13498e-05	-2.95911e-06
KEGG MTOR SIGNALING PATHWAY	0.00120024	0.00160032	0	0.00060012	0.00120024	0.00140028	0.00320064	0.00520104	0.00060012	0.00040008	4.18153e-06	1.76425e-06	0	8.47771e-06	1.19051e-05	5.21438e-06	2.44069e-05	6.59209e-05	1.74973e-07	5.6163e-07
KEGG N GLYCAN BIOSYNTHESIS	0.00040008	0.00160032	0.00040008	0.00340068	0.00020004	0.00060012	0.0134027	0.00240048	0.00180036	0.0010002	1.93622e-07	-1.41979e-05	-8.24588e-07	4.32011e-05	-1.76297e-06	-5.28067e-06	0.000217038	7.21695e-06	-1.90242e-06	-2.99435e-07
KEGG NATURAL KILLER CELL MEDIATED CYTOTOXICITY	0.0020004	0.0010002	0.00020004	0.00280056	0.00040008	0.0010002	0.00260052	0.00120024	0.00160032	0	-1.86736e-05	1.14183e-05	2.79301e-07	4.24271e-05	3.11002e-06	1.57411e-06	-9.34262e-06	-1.01305e-05	-3.93285e-06	0
KEGG NEUROACTIVE LIGAND RECEPTOR INTERACTION	0.00160032	0.00160032	0.00080016	0.00040008	0.0106021	0.00060012	0.00120024	0.0090018	0.00280056	0.00380076	-1.32977e-05	-1.32895e-05	-8.0704e-06	-6.77904e-07	-0.000222669	-2.1245e-06	1.97196e-06	-0.000109277	-3.33594e-05	-5.02565e-05
KEGG NEUROTROPHIN SIGNALING PATHWAY	0.00140028	0.00140028	0.00040008	0.00120024	0.00020004	0.00320064	0.00120024	0.00240048	0.00140028	0.0010002	1.83555e-06	5.15212e-06	3.41264e-06	6.40085e-06	-1.04331e-06	3.31725e-05	4.13681e-06	8.96033e-06	1.12893e-05	-1.90598e-06
KEGG NICOTINATE AND NICOTINAMIDE METABOLISM	0.0010002	0.00060012	0.00060012	0.00040008	0.00040008	0.00060012	0.00240048	0.00020004	0.00080016	0.00060012	8.05696e-06	-2.28778e-06	-5.30065e-06	-3.17324e-06	-1.12842e-06	9.42654e-07	1.19463e-06	7.19032e-07	-1.10485e-06	-5.22453e-07
KEGG NITROGEN METABOLISM	0.00020004	0.0010002	0	0.00040008	0.00080016	0.00540108	0.00180036	0.00540108	0.00060012	0	-3.6046e-08	-6.12117e-06	0	-1.76456e-06	-7.26527e-06	9.39007e-05	-1.16642e-06	-6.30186e-05	3.21203e-06	0
KEGG NOD LIKE RECEPTOR SIGNALING PATHWAY	0.00040008	0.0010002	0.00080016	0	0.0010002	0.00280056	0.00740148	0.00080016	0.00120024	0.00060012	2.15309e-06	-1.13514e-05	-1.50182e-05	0	-1.36903e-05	-5.1683e-05	-0.000106624	-7.52692e-06	-8.86908e-06	-7.28339e-06
KEGG NON HOMOLOGOUS END JOINING	0.00140028	0.00080016	0.00020004	0.00020004	0	0.00060012	0.00220044	0.00280056	0.00060012	0.00020004	2.17014e-06	5.63196e-06	-6.35421e-07	-2.84283e-07	0	-3.09903e-06	-1.31883e-05	-9.19575e-06	-2.87255e-06	1.02238e-06
KEGG NON SMALL CELL LUNG CANCER	0.00060012	0.00160032	0.00020004	0.00040008	0.00040008	0.00160032	0.00340068	0.00180036	0.00260052	0.00060012	-2.0104e-06	1.53913e-05	1.75605e-06	5.66256e-06	2.64087e-06	-3.25644e-06	2.94579e-05	1.48207e-05	2.77673e-05	5.93572e-06
KEGG NOTCH SIGNALING PATHWAY	0.00060012	0.00060012	0.00020004	0	0	0.0030006	0.0284057	0.0146029	0.00380076	0.0040008	1.24267e-06	3.52674e-06	4.81621e-07	0	0	4.49851e-05	0.000544962	0.000232421	3.84528e-05	7.07245e-05
KEGG NUCLEOTIDE EXCISION REPAIR	0.00060012	0.00180036	0.00020004	0.00020004	0.00040008	0.00120024	0.0020004	0.00420084	0.00060012	0.00020004	6.02487e-06	1.6853e-05	-1.57281e-06	-1.48225e-06	-4.9325e-06	3.90008e-06	3.29118e-06	2.93655e-05	6.45483e-06	4.86575e-07
KEGG O GLYCAN BIOSYNTHESIS	0.00060012	0.0010002	0	0.00020004	0.00040008	0.00160032	0.0030006	0.0020004	0.00180036	0.00080016	-1.23249e-06	-2.30878e-06	0	6.60917e-07	5.53034e-06	1.88245e-05	-2.9499e-05	-1.25573e-05	1.28823e-05	-6.74803e-06
KEGG OLFACTORY TRANSDUCTION	1	0.00060012	0	0.00060012	0.00040008	1	1	1	0.9998	0.00720144	-0.0527276	4.09857e-06	0	-7.96606e-06	-3.72236e-06	-0.0450275	-0.0558909	-0.047735	-0.0441375	-0.00013648
KEGG ONE CARBON POOL BY FOLATE	0.00160032	0.00020004	0	0.00040008	0.00020004	0.00080016	0.00180036	0.0110022	0.00120024	0.00120024	-1.43651e-05	-6.27379e-07	0	3.51182e-06	-1.59859e-06	3.66605e-06	2.40069e-06	-0.000171295	8.13288e-06	4.34265e-06
KEGG OOCYTE MEIOSIS	0.00460092	0.00060012	0	0.00040008	0.00080016	0.00060012	0.0040008	0.010202	0.00160032	0.0104021	6.74492e-05	4.33761e-06	0	3.04767e-06	8.66873e-06	3.07345e-06	5.34413e-05	0.0001725	1.38371e-05	0.000190051
KEGG OTHER GLYCAN DEGRADATION	0.00220044	0.00080016	0.00020004	0	0.00040008	0.00440088	0.0070014	0.00580116	0.0010002	0.00040008	3.53854e-05	2.87129e-06	-2.85915e-07	0	3.71056e-06	6.40003e-05	8.14025e-05	7.31146e-05	5.20334e-07	3.148e-06
KEGG OXIDATIVE PHOSPHORYLATION	0.00080016	0.0010002	0	0.00080016	0.00020004	0.00240048	0.00460092	0.0020004	0.00140028	0.00040008	4.48067e-06	1.51957e-06	0	-2.23011e-06	-3.07411e-07	-3.02818e-05	-3.99047e-05	-5.71373e-06	1.10387e-06	-8.84381e-07
KEGG P53 SIGNALING PATHWAY	0.00140028	0.00020004	0.00040008	0.00060012	0.00020004	0.0010002	0.0020004	0.00180036	0.00120024	0.00080016	-1.53116e-05	2.3183e-07	-2.88176e-06	1.1372e-06	-2.23485e-06	-1.26104e-05	6.69053e-07	5.85204e-06	4.64396e-06	-4.4167e-07
KEGG PANCREATIC CANCER	0.00180036	0.00280056	0	0.0080016	0.00020004	0.0010002	0.00220044	0.00180036	0.0010002	0.00060012	-1.17971e-05	3.28432e-05	0	0.000148681	-2.24114e-06	-1.96132e-06	3.05147e-06	-1.29426e-05	6.06165e-06	-7.46217e-06
KEGG PANTOTHENATE AND COA BIOSYNTHESIS	0.0010002	0.00040008	0.00020004	0.00020004	0	0.00120024	0.00220044	0.0020004	0.00140028	0.00080016	4.21319e-06	-2.62152e-06	2.37299e-08	-8.97376e-07	0	1.60142e-05	-2.30024e-06	1.5154e-05	-1.13727e-05	3.40049e-06
KEGG PARKINSONS DISEASE	0.00060012	0.00040008	0.00040008	0	0	0.00220044	0.00420084	0.00280056	0.00080016	0.0010002	7.70652e-07	-9.668e-07	-7.4836e-06	0	0	-1.64835e-05	-3.39697e-05	-1.90949e-05	-2.46771e-07	9.04982e-06
KEGG PATHOGENIC ESCHERICHIA COLI INFECTION	0.0010002	0.00960192	0.00020004	0	0.00060012	0.00060012	0.0010002	0.00240048	0.00080016	0.00020004	-5.88143e-06	0.000149921	-2.69589e-07	0	-6.3337e-06	-1.05191e-06	-1.12099e-06	5.96228e-06	-3.4218e-06	2.99755e-07
KEGG PATHWAYS IN CANCER	0.00440088	0.00120024	0.00040008	0.00040008	0	0.00140028	0.0112022	0.00520104	0.00060012	0.00120024	8.08588e-05	7.24907e-06	1.91001e-06	3.38098e-06	0	3.70581e-06	0.000188749	5.76266e-05	-6.87998e-06	1.60752e-05
KEGG PENTOSE AND GLUCURONATE INTERCONVERSIONS	0.00120024	0.0020004	0.00060012	0.00020004	0	0.00060012	0.0306061	0.0166033	0.00780156	0.00060012	1.13182e-06	-2.02613e-05	1.15224e-05	1.64651e-06	0	-2.02736e-06	-0.000626001	0.000308111	-0.000139431	-6.75515e-06
KEGG PENTOSE PHOSPHATE PATHWAY	0.0010002	0.00080016	0.00020004	0.00040008	0.00060012	0.00120024	0.00420084	0.00140028	0.00220044	0.00080016	2.5198e-06	2.842e-06	-1.1487e-06	1.18858e-06	-3.71756e-06	-3.43107e-06	-3.89645e-05	-7.33269e-07	1.43279e-05	-5.92215e-06
KEGG PEROXISOME	0.00120024	0.00340068	0.00020004	0.00040008	0	0.00360072	0.00060012	0.0020004	0.00260052	0.00180036	9.08013e-06	-4.85745e-05	-1.80647e-06	-7.43676e-07	0	-5.25836e-05	-6.95721e-06	-7.38588e-06	-3.08808e-05	-2.1804e-05
KEGG PHENYLALANINE METABOLISM	0.0010002	0.0010002	0.00060012	0.00060012	0.00060012	0.00060012	0.0010002	0.00060012	0.00080016	0.00120024	1.36238e-05	1.60402e-06	-4.58833e-07	-1.4379e-06	-6.59325e-08	-2.94074e-06	3.12331e-06	3.56432e-06	2.62839e-06	2.60948e-06
KEGG PHOSPHATIDYLINOSITOL SIGNALING SYSTEM	0.00060012	0.00020004	0	0.00020004	0.0122024	0.0010002	0.0246049	0.00680136	0.00080016	0.00160032	-9.07291e-07	-8.41969e-07	0	2.31882e-07	0.000254138	4.5945e-06	0.000489547	8.59063e-05	-8.2177e-07	2.70035e-05
KEGG PORPHYRIN AND CHLOROPHYLL METABOLISM	0.00060012	0.00060012	0.0010002	0.00020004	0.00060012	0.00320064	0.00280056	0.00280056	0.00160032	0.00160032	6.65191e-06	-1.61204e-06	8.20462e-06	2.54568e-06	-3.65767e-06	-4.28673e-05	-1.1604e-05	1.39489e-05	-2.1113e-05	-1.88024e-05
KEGG PPAR SIGNALING PATHWAY	0.00040008	0.0010002	0.00060012	0.00020004	0.00020004	0.00120024	0.00240048	0.00180036	0.0060012	0.00080016	-1.0474e-07	-3.38982e-06	-1.67798e-06	8.06399e-07	-2.46885e-06	-7.6865e-07	9.40248e-06	9.8841e-06	8.64037e-05	-9.35532e-06
KEGG PRIMARY BILE ACID BIOSYNTHESIS	0.00020004	0.00060012	0.00020004	0.00040008	0.0010002	0.00080016	0.00180036	0.00220044	0.00140028	0.00020004	-1.69565e-07	-1.42706e-06	-2.55029e-06	-4.87341e-07	-1.25357e-05	8.5836e-06	-1.28516e-05	2.74755e-06	1.18556e-05	-3.57901e-06
KEGG PRIMARY IMMUNODEFICIENCY	0.0010002	0.00080016	0.00180036	0	0	0.00080016	0.00860172	0.00140028	0.00120024	0.0010002	9.80246e-08	-1.12976e-06	2.87513e-05	0	0	8.36288e-06	-0.000134063	5.23716e-06	1.00164e-05	-1.39053e-06
KEGG PRION DISEASES	0.00020004	0.45069	0	0.00020004	0.00040008	0.0010002	0.0020004	0.00480096	0.00080016	0.00080016	1.99338e-07	-0.0136941	0	9.58886e-07	-1.49175e-06	-1.20763e-06	-1.30217e-05	-5.25174e-05	-5.68862e-06	-8.85556e-06
KEGG PROGESTERONE MEDIATED OOCYTE MATURATION	0.00720144	0.00480096	0.00040008	0	0.00280056	0.00060012	0.0010002	0.025005	0.00080016	0.0030006	0.000110573	7.35545e-05	-1.27495e-06	0	4.60045e-05	7.94098e-07	-2.64158e-06	0.000479667	6.6784e-06	4.36389e-05
KEGG PROPANOATE METABOLISM	0.00120024	0.00120024	0.00060012	0.00040008	0.00040008	0.00040008	0.00220044	0.00080016	0.00120024	0.00060012	-1.97684e-06	-1.31434e-05	6.94207e-06	-1.52409e-06	-2.44874e-07	-2.94079e-06	-1.62381e-05	6.09174e-06	4.11668e-06	-2.66767e-06
KEGG PROSTATE CANCER	0.00080016	0.00120024	0.00020004	0.0010002	0.0010002	0.00060012	0.0030006	0.00280056	0.0020004	0.00060012	-1.1454e-05	-1.10538e-05	2.93774e-07	1.71697e-06	8.50275e-06	2.20338e-06	-6.87755e-06	2.68276e-05	1.82316e-05	2.39149e-06
KEGG PROTEASOME	0.00040008	0.0010002	0.00040008	0.00040008	0.0010002	0.00020004	0.00240048	0.00340068	0.0010002	0.00160032	-1.22383e-07	6.31152e-06	-2.84621e-06	1.79178e-06	-1.62234e-05	-7.8168e-07	-1.83851e-05	-3.59582e-05	7.0657e-07	-5.7799e-06
KEGG PROTEIN EXPORT	0.00080016	0.00060012	0.00020004	0.00040008	0.00060012	0.00240048	0.00180036	0.0020004	0.00160032	0.0040008	-4.41604e-06	-3.65804e-06	-2.1146e-06	-2.26699e-06	-2.46608e-07	1.88166e-05	7.64356e-06	9.20541e-06	-1.27135e-05	5.76073e-05
KEGG PROXIMAL TUBULE BICARBONATE RECLAMATION	0.00020004	0.00040008	0	0.00020004	0.00020004	0.00060012	0.00140028	0.0040008	0.00320064	0.00060012	9.59758e-07	5.28338e-08	0	9.74946e-07	-8.41772e-07	-2.10335e-07	-4.95541e-06	-4.18639e-05	-5.54083e-05	9.11746e-06
KEGG PURINE METABOLISM	0.00660132	0.00180036	0.00040008	0.00160032	0.00820164	0.0136027	0.00540108	0.0114023	0.00080016	0.00220044	0.000112952	2.05812e-05	3.73247e-07	9.95435e-06	0.000151525	0.000257731	5.63586e-05	0.000170158	-3.85833e-06	3.36609e-05
KEGG PYRIMIDINE METABOLISM	0.00120024	0.0010002	0.00020004	0.00020004	0.00020004	0.00160032	0.00220044	0.0010002	0.00140028	0.00040008	5.27288e-06	-1.10585e-05	-1.84874e-06	-1.06648e-06	3.55531e-06	-2.49956e-05	-1.65712e-05	-1.14151e-07	-1.87049e-05	3.53093e-06
KEGG PYRUVATE METABOLISM	0.00080016	0.0010002	0	0.00060012	0	0.00040008	0.0020004	0.00080016	0.00060012	0.0010002	-8.05494e-06	-1.50496e-06	0	4.35056e-06	0	-2.43647e-06	-6.59748e-06	3.28845e-06	-1.70643e-06	-1.10882e-06
KEGG REGULATION OF ACTIN CYTOSKELETON	0.00160032	0.00260052	0.00020004	0.00020004	0.0010002	0.00260052	0.00960192	0.0070014	0.0010002	0.00080016	2.28979e-05	4.10846e-05	3.11791e-06	-2.16735e-07	1.24637e-05	2.85142e-05	0.000169575	0.000117269	7.04409e-06	3.51932e-06
KEGG REGULATION OF AUTOPHAGY	0.00060012	0.0264053	0.00040008	0.00040008	0.0388078	0.0030006	0.00640128	0.00160032	0.00340068	0.0030006	-4.65195e-06	-0.000564634	-1.32062e-06	3.92948e-06	0.000928019	-3.29066e-05	-6.8811e-05	4.16644e-06	-2.55764e-05	4.57641e-05
KEGG RENAL CELL CARCINOMA	0.00060012	0.00220044	0.00080016	0.00060012	0.00140028	0.0010002	0.00540108	0.00040008	0.0010002	0.00060012	2.08205e-06	1.68672e-05	1.23359e-05	-5.04321e-07	2.18126e-05	7.85133e-06	7.61811e-05	-2.12547e-06	8.02622e-06	-7.5687e-06
KEGG RENIN ANGIOTENSIN SYSTEM	0.00140028	0.00940188	0.00020004	0.00020004	0.00160032	0.00140028	0.00620124	0.0010002	0.00180036	0.00080016	-1.6271e-05	-0.000173197	-4.87245e-06	1.98409e-06	-2.0324e-05	-1.147e-05	-8.3221e-05	-1.57951e-06	-1.65555e-05	-6.38151e-06
KEGG RETINOL METABOLISM	0.00180036	0.00080016	0.00020004	0.00040008	0.00060012	0.00060012	0.00320064	0.0070014	0.0010002	0.00660132	-1.45787e-05	-3.67162e-06	3.05509e-06	3.40181e-06	-1.67003e-06	-8.43687e-06	-3.27892e-05	9.98382e-05	6.19704e-07	-0.000102313
KEGG RIBOFLAVIN METABOLISM	0.00060012	0.0010002	0.00040008	0.0424085	0.00020004	0.00340068	0.00080016	0.00140028	0.00260052	0.00140028	-5.16344e-06	1.1078e-05	1.71421e-06	0.00102399	-1.52199e-06	4.43416e-05	4.24067e-06	-1.52212e-06	2.76049e-05	1.16344e-05
KEGG RIBOSOME	0.00180036	0.00020004	0.00040008	0.00080016	0.00040008	0.00080016	0.00240048	0.00260052	0.0010002	0.00060012	-2.26107e-05	-6.50305e-07	2.86119e-06	-6.21082e-06	-1.99231e-06	2.31896e-06	7.64535e-06	1.6509e-05	-3.53055e-06	-1.56788e-06
KEGG RIG I LIKE RECEPTOR SIGNALING PATHWAY	0.00060012	0.00320064	0.00040008	0.00020004	0.0010002	0.00020004	0.00120024	0.00120024	0.00180036	0.0030006	-3.30033e-06	-4.48656e-05	-2.55231e-06	-8.72953e-07	4.83408e-06	-1.42455e-06	1.31491e-06	-1.90664e-07	-1.92832e-05	4.92603e-05
KEGG RNA DEGRADATION	0.0010002	0.00080016	0.00040008	0.00020004	0.00040008	0.0010002	0.00260052	0.111622	0.0020004	0.0010002	-6.16588e-06	-5.17462e-08	-6.05283e-08	3.37384e-06	-1.94354e-06	1.69392e-06	1.57769e-05	0.00251557	1.37297e-05	1.02829e-05
KEGG RNA POLYMERASE	0.00060012	0.00080016	0.00020004	0.00080016	0.00040008	0.00260052	0.00020004	0.00080016	0.0010002	0.00060012	7.45178e-07	-5.29522e-06	-1.11744e-06	5.1812e-06	3.27566e-06	-4.00377e-05	-2.3858e-06	8.78579e-07	-3.79019e-06	-1.77346e-06
KEGG SELENOAMINO ACID METABOLISM	0.00120024	0.00180036	0.00020004	0.00020004	0	0.00020004	0.00220044	0.00220044	0.0010002	0.00080016	-6.41851e-06	-2.38715e-05	4.38683e-06	-1.06798e-06	0	3.03356e-06	-1.74474e-05	-1.53102e-06	1.75772e-06	-4.0168e-06
KEGG SMALL CELL LUNG CANCER	0.00020004	0.00060012	0.00140028	0.00060012	0.00420084	0.019804	0.00140028	0.0040008	0.00040008	0.00080016	-7.49771e-07	-1.00475e-06	2.63193e-05	5.66038e-06	6.55616e-05	0.000388153	1.30049e-05	2.83454e-05	1.62091e-06	7.04538e-06
KEGG SNARE INTERACTIONS IN VESICULAR TRANSPORT	0.00080016	0.00420084	0	0.00060012	0	0.00040008	0.00180036	0.00220044	0.0010002	0.00060012	9.1425e-06	6.10547e-05	0	6.64431e-06	0	2.38241e-06	8.33045e-06	1.54079e-05	-4.55279e-06	9.42977e-07
KEGG SPHINGOLIPID METABOLISM	0.0010002	0.00880176	0	0.00020004	0.00060012	0.00020004	0.00040008	0.0040008	0.00120024	0.00060012	3.85907e-06	0.000168312	0	2.52684e-06	-5.98839e-06	5.55313e-07	1.15779e-06	2.94471e-05	5.29358e-06	-1.53703e-06
KEGG SPLICEOSOME	0.0136027	0.0384077	0.00040008	0.00020004	0.00040008	0	0.0334067	0.005001	0.00240048	0.00020004	0.000260321	0.000835284	2.70078e-06	4.05376e-07	-5.75043e-07	0	0.000622475	4.58606e-05	2.70249e-05	-1.94782e-06
KEGG STARCH AND SUCROSE METABOLISM	0.00040008	0.0010002	0	0.00040008	0.00540108	0.00120024	0.00220044	0.0156031	0.00160032	0.00280056	-5.15121e-06	-1.17686e-05	0	-3.56329e-07	-0.000105749	-1.1514e-05	-1.16827e-05	0.000265173	-1.47893e-05	-4.38291e-05
KEGG STEROID BIOSYNTHESIS	0.00040008	0.00060012	0	0.00060012	0.00060012	0.00040008	0.00120024	0.0020004	0.0010002	0.00080016	3.32107e-06	-3.78318e-06	0	2.53935e-06	-6.68546e-06	1.92197e-06	-4.5417e-06	2.13172e-05	5.74122e-06	2.05493e-06
KEGG STEROID HORMONE BIOSYNTHESIS	0.00240048	0.00040008	0.20164	0.00040008	0.00060012	0.00040008	0.00640128	0.0212042	0.00140028	0.00040008	2.73243e-05	6.7593e-07	0.00599917	-2.51316e-06	6.26637e-06	1.71095e-11	8.86106e-05	0.000403341	-6.72992e-06	-4.49214e-06
KEGG SULFUR METABOLISM	0.00140028	0.00040008	0	0.00080016	0.00020004	0.00120024	0.0040008	0.00480096	0.00240048	0.00080016	-3.58059e-06	-6.59052e-07	0	-1.52937e-06	2.19088e-06	-1.97696e-06	-3.88724e-05	-5.57431e-05	-3.41621e-05	-9e-06
KEGG SYSTEMIC LUPUS ERYTHEMATOSUS	0.0360072	1	0.00220044	1	1	0.969594	1	0.9996	0.9998	1	0.000792271	0.126893	3.93741e-05	0.0614867	0.086211	0.0357597	0.052764	0.0474041	0.0432972	0.0712275
KEGG T CELL RECEPTOR SIGNALING PATHWAY	0.00020004	0.00080016	0.00080016	0.00040008	0.00040008	0.0776155	0.00620124	0.0020004	0.0010002	0.00080016	8.16151e-07	-8.65494e-06	1.05124e-05	1.19789e-06	6.35339e-06	0.0018867	-7.20327e-05	7.61995e-06	2.55874e-06	3.38573e-06
KEGG TASTE TRANSDUCTION	0.0546109	0.00080016	0.0040008	0.00120024	0.00080016	0.125625	0.173835	0.244649	0.0146029	0.00120024	-0.0012311	-2.57563e-06	-7.18024e-05	8.33845e-07	-4.43128e-06	-0.0031828	-0.00415777	-0.00617645	-0.000275401	-8.96876e-06
KEGG TAURINE AND HYPOTAURINE METABOLISM	0.00160032	0.00040008	0	0.00020004	0.00040008	0.0010002	0.00980196	0.00440088	0.00060012	0.00340068	-8.31148e-06	2.35243e-06	0	-4.44631e-06	-2.41082e-06	-1.12351e-05	-0.000177395	-5.02442e-05	-2.87001e-06	-5.79738e-05
KEGG TERPENOID BACKBONE BIOSYNTHESIS	0.0010002	0.00080016	0.00260052	0.00980196	0.00020004	0.00140028	0.00220044	0.00120024	0.00060012	0.00040008	1.12445e-05	-1.79237e-06	4.21121e-05	0.000193395	1.1007e-06	6.19495e-06	2.24819e-05	-5.12623e-06	4.44763e-06	-3.26644e-06
KEGG TGF BETA SIGNALING PATHWAY	0.00960192	0.00280056	0	0.00060012	0	0.0070014	0.00380076	0.486497	0.00080016	0.00040008	0.000164508	3.19654e-05	0	-3.57405e-06	0	0.000112314	3.61097e-05	0.014209	-4.18662e-08	-1.1037e-06
KEGG THYROID CANCER	0.00080016	0.00160032	0	0.00120024	0	0.0010002	0.00180036	0.00080016	0.00260052	0.00080016	2.711e-06	1.56476e-05	0	1.03086e-05	0	-3.97352e-06	-1.4724e-05	-2.89904e-06	2.9128e-05	-1.85958e-06
KEGG TIGHT JUNCTION	0.00080016	0.00040008	0.00020004	0.00040008	0.00040008	0.00140028	0.00080016	0.0030006	0.00240048	0.00040008	-4.35391e-06	-8.5507e-07	1.01088e-06	3.26023e-06	9.06876e-08	2.41529e-06	-7.93857e-07	-2.76482e-05	2.63974e-05	-8.5968e-07
KEGG TOLL LIKE RECEPTOR SIGNALING PATHWAY	0.00020004	0.00140028	0.00040008	0.00020004	0.00020004	0.0010002	0.00320064	0.00080016	0.00420084	0.00020004	1.16529e-06	-1.334e-05	1.11132e-06	-2.5025e-07	-2.37928e-06	2.54912e-06	-3.96531e-05	-7.02684e-06	-6.50321e-05	1.27307e-06
KEGG TRYPTOPHAN METABOLISM	0.00060012	0.00060012	0.00060012	0.00060012	0	0.00140028	0.00260052	0.00160032	0.00220044	0.00060012	2.33188e-06	5.2179e-06	-4.277e-06	-8.12973e-06	0	-1.68583e-05	-5.21272e-06	-5.39829e-06	-2.71447e-05	3.29248e-06
KEGG TYPE I DIABETES MELLITUS	0.907982	0.0220044	0	0.00160032	0.00060012	0.00480096	0.915383	0.703341	0.420884	0.00360072	0.0383269	0.000502582	0	1.46983e-05	1.24013e-06	9.10442e-05	0.0345244	0.0221323	0.0151175	5.07194e-05
KEGG TYPE II DIABETES MELLITUS	0.70214	0.0336067	0	0	0.00420084	0.019804	0.00920184	0.0030006	0.00240048	0.838768	0.0223251	0.000741107	0	0	6.9152e-05	0.000393398	0.000136694	3.03514e-05	2.62268e-05	0.0279915
KEGG TYROSINE METABOLISM	0.0010002	0.00220044	0.00040008	0.00020004	0.00060012	0.00040008	0.00160032	0.00160032	0.00160032	0.00060012	1.09542e-06	-1.96594e-05	-3.17758e-06	9.53989e-07	-1.10626e-05	1.42243e-06	-3.84225e-06	-4.28941e-06	-1.37623e-05	4.02691e-06
KEGG UBIQUITIN MEDIATED PROTEOLYSIS	0.010202	0.00020004	0	0.0010002	0	0.00060012	0.00220044	0.010002	0.00120024	0.00240048	0.000177666	6.80478e-07	0	-1.45504e-05	0	3.76656e-06	5.6848e-06	0.000165541	9.45561e-06	1.68112e-05
KEGG VALINE LEUCINE AND ISOLEUCINE BIOSYNTHESIS	0.00360072	0.00120024	0	0.00460092	0.00020004	0.00480096	0.0128026	0.0204041	0.0112022	0.00080016	3.34077e-05	1.25746e-05	0	8.15466e-05	2.51231e-06	8.39905e-05	0.000199301	0.000340118	0.000206447	1.43964e-05
KEGG VALINE LEUCINE AND ISOLEUCINE DEGRADATION	0.00160032	0.00120024	0	0.00060012	0	0.00240048	0.0010002	0.00120024	0.00140028	0.00140028	-5.15183e-06	-5.19161e-06	0	8.05437e-06	0	-3.19478e-05	8.15638e-06	1.06189e-06	-7.92712e-06	1.84161e-05
KEGG VASCULAR SMOOTH MUSCLE CONTRACTION	0.00160032	0.0010002	0.00020004	0.00020004	0.0020004	0.109822	0.00220044	0.00420084	0.00320064	0.00560112	9.65706e-06	4.77157e-06	2.72986e-06	1.20778e-06	2.8915e-05	0.00280975	8.23359e-06	5.09341e-05	4.84173e-05	0.000107404
KEGG VASOPRESSIN REGULATED WATER REABSORPTION	0.00060012	0.00460092	0	0	0.00580116	0.00680136	0.00580116	0.0230046	0.0136027	0	5.57423e-06	5.56266e-05	0	0	0.000103918	0.000109074	5.95138e-05	0.000423689	0.00022007	0
KEGG VEGF SIGNALING PATHWAY	0.0010002	0.00120024	0.00020004	0.00020004	0	0.0020004	0.0030006	0.00360072	0.0010002	0	1.02871e-05	7.09912e-06	-7.04142e-07	-5.26712e-07	0	1.07556e-05	2.72772e-05	-4.89597e-05	1.33178e-05	0
KEGG VIBRIO CHOLERAE INFECTION	0.00320064	0.00080016	0.00040008	0.0010002	0	0.00060012	0.0020004	0.00320064	0.0010002	0.00080016	4.78661e-05	2.28624e-06	-1.01627e-06	-6.59806e-06	0	-4.04515e-07	9.10724e-06	4.49047e-05	3.08459e-06	2.26612e-06
KEGG VIRAL MYOCARDITIS	0.0010002	0.00120024	0.00080016	0.00020004	0.00080016	0.00080016	0.00160032	0.0030006	0.154031	0.00020004	8.45493e-06	1.50879e-05	5.96975e-06	-9.93038e-07	-6.12676e-06	5.63447e-06	1.72803e-06	7.38713e-06	0.00472003	2.30433e-06
KEGG WNT SIGNALING PATHWAY	0.0166033	0.00140028	0.00020004	0.00060012	0.00020004	0.00020004	0.00260052	0.318464	0.00120024	0.00120024	0.000312291	9.47042e-06	9.19717e-07	-1.10103e-06	2.81447e-06	4.14791e-06	2.48944e-05	0.00859325	1.99406e-06	6.4567e-06
