# Supplementary material for: Evaluation of Bayesian Linear Regression models for gene set prioritization in complex diseases
Source: PLoS Genet. 2024 Nov 4;20(11):e1011463. doi: 10.1371/journal.pgen.1011463 (PMC11563439; doi:10.1371/journal.pgen.1011463)
Supplement: S6 Table — (XLSX) [file pgen.1011463.s012.xlsx]

## Sheet: S6. Enrichment test-all info
Supplementary Table 6 | Test for enrichment of diabetes based on text mining/experiment/knowledge base/GWAS catalog for each T2D top ranked pathway.
Disease	KEGG_SYSTEMIC_LUPUS_ERYTHEMATOSUS	KEGG_TYPE_I_DIABETES_MELLITUS	KEGG_ANTIGEN_PROCESSING_AND_PRESENTATION	KEGG_TYPE_II_DIABETES_MELLITUS	KEGG_AXON_GUIDANCE	KEGG_ABC_TRANSPORTERS	KEGG_STEROID_HORMONE_BIOSYNTHESIS	KEGG_MATURITY_ONSET_DIABETES_OF_THE_YOUNG	KEGG_MAPK_SIGNALING_PATHWAY	KEGG_PURINE_METABOLISM	KEGG_SPLICEOSOME	KEGG_CELL_CYCLE
Central diabetes insipidus	0.230318	9.81711e-06	4.44089e-16	0.0545848	0.0879573	0.56471	0.64654	0.0789432	9.81734e-10	0.573959	0.908099	1
Diabetes	2.96613e-08	2.34098e-07	1.11244e-13	3.6274e-08	1.92069e-14	7.64799e-08	1.26268e-09	9.09962e-05	0	1.24662e-07	0.533031	8.47748e-08
Diabetes insipidus	0.00339478	2.8241e-11	1.78746e-14	1.62412e-07	0.0132345	0.105609	0.206325	1.53211e-14	1.50954e-09	0.000783502	0.995003	0.265716
Diabetes mellitus	1.25167e-07	1.56865e-10	0	9.95215e-12	2.44249e-15	1.63626e-08	6.93889e-14	1.05934e-06	0	2.16494e-05	0.930639	2.19911e-06
Dipsogenic diabetes insipidus	1	1	1	1	1	1	1	1	0.00129936	1	1	1
Gestational diabetes	6.73812e-09	0	0	0	0.0017123	0.000149962	0	1.58096e-13	0	0.352318	0.985246	1.80983e-06
Gestational diabetes insipidus	1	0.172301	1	0.018966	0.441482	1	1	0.108865	0.00730828	0.00622098	1	0.108388
Latent autoimmune diabetes in adults	2.02547e-10	0	0	3.68439e-12	1	0.497065	0.576571	0	0.0528089	0.917196	0.860888	0.565833
Lipoatrophic diabetes mellitus	0.670121	2.30643e-05	1	0	1	0.310395	0.371664	1.99133e-11	0.0713372	0.740001	1	1
maturity-onset diabetes of the young	0.000797614	2.12607e-10	0.000402893	0	0.126501	0.000254637	0.0181104	0	0	0.297645	0.995986	1.09783e-07
maturity-onset diabetes of the young type 1	1	0.0149209	1	6.77236e-14	0.949242	0.000515789	0.00170834	0	0.0449208	0.167611	0.795623	0.0242011
maturity-onset diabetes of the young type 10	1	0.0398378	1	2.10612e-09	1	0.289035	1	0	0.604722	0.3476	0.253853	1
maturity-onset diabetes of the young type 11	1	0.0106342	1	4.06721e-10	1	0.154561	1	0	0.635582	0.122702	1	1
maturity-onset diabetes of the young type 13	1	0.0016453	1	2.33549e-07	1	0.0261199	1	0	0.444081	0.598983	1	1
maturity-onset diabetes of the young type 14	0.35487	1.02922e-05	0.234559	8.99843e-09	1	0.1366	1	0	0.586484	0.0983342	1	1
maturity-onset diabetes of the young type 2	0.613862	4.098e-05	0.132002	2.22045e-16	1	0.152318	0.582784	0	0.0239375	0.71716	1	0.126799
maturity-onset diabetes of the young type 3	0.372541	2.78476e-08	0.565591	1.60383e-12	0.800771	0.277957	0.00940272	0	0.0225851	0.518075	1	0.000627744
maturity-onset diabetes of the young type 4	0.0624151	0.0286242	0.730473	6.3678e-12	1	0.0343326	1	0	0.802734	0.478122	1	0.317545
maturity-onset diabetes of the young type 5	0.522248	0.113086	0.405128	5.36278e-08	0.0291376	0.13218	1	0	0.138281	0.839358	0.296368	0.139712
maturity-onset diabetes of the young type 6	1	0.000647747	1	5.07594e-13	1	0.0675314	1	0	0.923718	0.456218	1	0.695539
maturity-onset diabetes of the young type 7	1	0.00330201	1	3.97005e-08	1	0.275571	1	0	0.856037	0.32308	1	0.591681
maturity-onset diabetes of the young type 8	1	0.00590927	0.514877	1.66126e-07	0.680398	0.0593548	1	0	0.421507	0.172119	1	0.668573
maturity-onset diabetes of the young type 9	1	0.0340847	1	3.23952e-08	1	0.268746	1	0	0.558006	0.103417	1	1
Neonatal diabetes	0.00282821	2.45627e-10	3.55715e-07	0	0.719067	8.01269e-09	0.604966	0	7.30795e-11	0.889078	0.975605	0.000160395
Neonatal diabetes mellitus with congenital hypothyroidism	1	0.118362	1	1.17704e-05	1	0.12646	1	0	0.192746	1	1	1
Nephrogenic diabetes insipidus	0.990456	0.169984	9.77e-05	0.000165827	0.00451679	0.00395592	0.123749	0.0102396	1.56861e-07	1.56628e-07	0.988594	0.419196
Nephrogenic diabetes insipidus type 2	1	1	1	1	1	1	1	1	1	0.203833	1	1
Neurohypophyseal diabetes insipidus	0.696724	0.00600583	0.000790242	0.0648578	1	0.329554	0.393415	0.0212469	0.425198	0.765244	1	1
Pancreatic hypoplasia-diabetes-congenital heart disease syndrome	1	0.0609987	1	6.93723e-07	1	0.0653181	1	3.05436e-10	1	1	1	1
Permanent neonatal diabetes mellitus	1	0.00341541	0.707508	0	1	0.144274	0.570267	0	0.000207584	0.0349914	1	0.846923
Prediabetes syndrome	0.00352369	4.81404e-12	2.78322e-10	0	1.57494e-05	0.00467562	0	4.44089e-16	0	0.175361	0.99967	9.18764e-05
Transient neonatal diabetes mellitus	1.1382e-06	6.62322e-07	0.051809	6.88825e-11	0.831092	0.0993117	0.406301	0	0.655879	0.913237	0.831092	0.371231
Type 1 diabetes mellitus	1.53122e-12	0	0	0	3.63498e-05	0.00905023	1.22699e-05	7.13873e-14	0	0.236426	0.853666	6.1071e-06
Type 1 diabetes mellitus 10	0.0284141	1	1	1	1	1	1	1	1	1	1	1
Type 1 diabetes mellitus 11	0.303487	0.00566938	0.0204112	0.000273195	1	1	1	0	0.517445	1	0.293773	1
Type 1 diabetes mellitus 12	0.00752717	7.17433e-08	0.00287974	0.000962571	1	1	1	0.0248133	1	1	1	1
Type 1 diabetes mellitus 15	0.00251025	6.18514e-09	1.17105e-05	0.0264201	1	1	1	0.0144385	1	1	1	1
Type 1 diabetes mellitus 17	0.0341846	2.22045e-16	0.000741375	0.00467749	1	1	1	2.25914e-05	1	1	1	1
Type 1 diabetes mellitus 2	0.000469848	0	0.00718268	0.202972	1	1	0.00250494	0.115938	0.728721	0.544577	1	1
Type 1 diabetes mellitus 20	1	0.063036	1	0.0704553	1	1	1	0.0389075	1	1	0.181717	0.176474
Type 1 diabetes mellitus 21	1	0.0341171	0.0655546	1	1	1	1	1	1	1	1	1
Type 1 diabetes mellitus 22	1	6.96607e-05	4.66111e-07	0.0861826	0.219162	1	1	0.0477746	0.404446	1	1	0.023696
Type 1 diabetes mellitus 23	0.000976021	3.28285e-07	0.000365486	0.000120428	1	1	1	0.00921143	0.0933252	1	1	1
Type 1 diabetes mellitus 3	0.020593	0	0.00806146	0.0749756	1	1	1	0.041449	1	1	1	1
Type 1 diabetes mellitus 4	0.426976	0.000690514	0.287935	0.177236	1	1	1	0.00496994	0.305609	1	1	1
Type 1 diabetes mellitus 5	0.372607	1.39488e-12	0.247463	0.0115583	1	1	1	0.00351406	0.0664559	1	1	1
Type 1 diabetes mellitus 6	1	0.0011255	1	2.2076e-09	1	0.0521555	1	6.66134e-16	0.275333	1	1	1
Type 1 diabetes mellitus 7	0.394099	1.73426e-10	1	2.03565e-08	1	0.154561	1	0.000114336	0.0787507	1	1	1
Type 1 diabetes mellitus 8	0.0989775	0.000472261	1	0.000594723	1	1	1	0.000174049	1	1	1	1
Type 2 diabetes mellitus	0.0012246	1.78382e-10	1.25455e-14	1.96732e-13	1.11022e-15	6.71985e-08	6.66134e-16	1.25875e-07	0	0.000165776	0.991259	3.18823e-08
X-linked nephrogenic diabetes insipidus	1	1	0.00637804	1	0.11384	0.135539	1	1	0.0157248	0.00240896	0.280752	0.83546
