# Supplementary material for: Evaluation of Bayesian Linear Regression models for gene set prioritization in complex diseases
Source: PLoS Genet. 2024 Nov 4;20(11):e1011463. doi: 10.1371/journal.pgen.1011463 (PMC11563439; doi:10.1371/journal.pgen.1011463)
Supplement: S7 Table — (XLSX) [file pgen.1011463.s013.xlsx]

## Sheet: S7. Enrichment test-text mining
Supplementary Table 7 | Test for enrichment of diabetes based on text mining for each T2D top ranked pathway.
Disease	KEGG_SYSTEMIC_LUPUS_ERYTHEMATOSUS	KEGG_TYPE_I_DIABETES_MELLITUS	KEGG_ANTIGEN_PROCESSING_AND_PRESENTATION	KEGG_TYPE_II_DIABETES_MELLITUS	KEGG_AXON_GUIDANCE	KEGG_ABC_TRANSPORTERS	KEGG_STEROID_HORMONE_BIOSYNTHESIS	KEGG_MATURITY_ONSET_DIABETES_OF_THE_YOUNG	KEGG_MAPK_SIGNALING_PATHWAY	KEGG_PURINE_METABOLISM	KEGG_SPLICEOSOME	KEGG_CELL_CYCLE
Central diabetes insipidus	0.230788	9.87418e-06	4.44089e-16	0.0547036	0.0882126	0.565039	0.646874	0.0790654	9.98547e-10	0.574571	0.908299	1
Diabetes	2.86261e-08	2.30232e-07	1.07692e-13	3.56023e-08	1.84297e-14	7.51251e-08	1.23476e-09	9.00779e-05	0	1.20015e-07	0.530321	8.20112e-08
Diabetes insipidus	0.00342455	2.86411e-11	1.82077e-14	1.64207e-07	0.0133297	0.105912	0.206831	1.55431e-14	1.54994e-09	0.000792196	0.995033	0.266554
Diabetes mellitus	1.15888e-07	1.49821e-10	0	9.45199e-12	2.22045e-15	1.56554e-08	6.52811e-14	1.03011e-06	0	2.01925e-05	0.928644	2.05653e-06
Dipsogenic diabetes insipidus	1	1	1	1	1	1	1	1	0.00130271	1	1	1
Gestational diabetes	6.9268e-09	0	0	0	0.00173664	0.000151577	0	1.60982e-13	0	0.354032	0.985386	1.84948e-06
Gestational diabetes insipidus	1	0.172442	1	0.0189979	0.441776	1	1	0.108958	0.00733513	0.00624037	1	0.108549
Latent autoimmune diabetes in adults	2.05185e-10	0	0	3.7228e-12	1	0.497378	0.576901	0	0.0530326	0.917384	0.861138	0.566323
Lipoatrophic diabetes mellitus	0.670452	2.31631e-05	1	0	1	0.310626	0.371928	2.00548e-11	0.0715507	0.740319	1	1
maturity-onset diabetes of the young	0.000807422	2.15894e-10	0.000407108	0	0.127181	0.000256774	0.018214	0	0	0.298886	0.996019	1.11958e-07
maturity-onset diabetes of the young type 1	1	0.0149656	1	6.86118e-14	0.94938	0.000518227	0.00171609	0	0.0451587	0.168089	0.796036	0.0243044
maturity-onset diabetes of the young type 10	1	0.0399025	1	2.12085e-09	1	0.289254	1	0	0.605214	0.348	0.254177	1
maturity-onset diabetes of the young type 11	1	0.0106525	1	4.09244e-10	1	0.154689	1	0	0.635915	0.122881	1	1
maturity-onset diabetes of the young type 13	1	0.00164951	1	2.34773e-07	1	0.0261633	1	0	0.444538	0.599315	1	1
maturity-onset diabetes of the young type 14	0.355126	1.03284e-05	0.234744	9.04624e-09	1	0.136714	1	0	0.586815	0.0984823	1	1
maturity-onset diabetes of the young type 2	0.614353	4.11844e-05	0.132257	2.22045e-16	1	0.152534	0.583115	0	0.0240581	0.717625	1	0.127097
maturity-onset diabetes of the young type 3	0.373172	2.80823e-08	0.566083	1.62315e-12	0.80118	0.278304	0.0094369	0	0.0227228	0.518784	1	0.000632074
maturity-onset diabetes of the young type 4	0.0626056	0.0286899	0.730794	6.43396e-12	1	0.0344104	1	0	0.803225	0.478715	1	0.318032
maturity-onset diabetes of the young type 5	0.522959	0.113312	0.405686	5.41157e-08	0.0292712	0.132436	1	0	0.138875	0.839803	0.297002	0.140129
maturity-onset diabetes of the young type 6	1	0.000649916	1	5.12479e-13	1	0.067637	1	0	0.923897	0.45668	1	0.695867
maturity-onset diabetes of the young type 7	1	0.00331032	1	3.99425e-08	1	0.275782	1	0	0.856291	0.323462	1	0.592012
maturity-onset diabetes of the young type 8	1	0.0059239	0.515194	1.6713e-07	0.680728	0.0594486	1	0	0.422073	0.172434	1	0.668905
maturity-onset diabetes of the young type 9	1	0.0341406	1	3.2593e-08	1	0.268953	1	0	0.558495	0.103625	1	1
Neonatal diabetes	0.00285332	2.48878e-10	3.60413e-07	0	0.719877	8.1099e-09	0.605587	0	7.5195e-11	0.889571	0.97573	0.000162184
Neonatal diabetes mellitus with congenital hypothyroidism	1	0.118462	1	1.18117e-05	1	0.126567	1	0	0.193008	1	1	1
Nephrogenic diabetes insipidus	0.990496	0.170299	9.84758e-05	0.000166846	0.00454687	0.00397328	0.124044	0.0102711	1.59734e-07	1.58959e-07	0.988641	0.419952
Nephrogenic diabetes insipidus type 2	1	1	1	1	1	1	1	1	1	0.203997	1	1
Neurohypophyseal diabetes insipidus	0.697051	0.00602069	0.000793412	0.0649596	1	0.329796	0.393689	0.0212825	0.425766	0.765553	1	1
Pancreatic hypoplasia-diabetes-congenital heart disease syndrome	1	0.0610519	1	6.96194e-07	1	0.065375	1	3.06806e-10	1	1	1	1
Permanent neonatal diabetes mellitus	1	0.00342635	0.707834	0	1	0.144481	0.570597	0	0.000209385	0.0351207	1	0.847184
Prediabetes syndrome	0.00357669	4.92029e-12	2.85874e-10	0	1.60993e-05	0.00471646	0	4.44089e-16	0	0.176727	0.999675	9.36873e-05
Transient neonatal diabetes mellitus	1.15085e-06	6.67265e-07	0.0519715	6.96438e-11	0.831471	0.0995133	0.406741	0	0.656731	0.913496	0.831471	0.371861
Type 1 diabetes mellitus	1.47582e-12	0	0	0	3.56161e-05	0.00898035	1.20903e-05	7.01661e-14	0	0.234856	0.90221	5.97363e-06
Type 1 diabetes mellitus 10	0.0284611	1	1	1	1	1	1	1	1	1	1	1
Type 1 diabetes mellitus 11	0.303715	0.00567923	0.0204454	0.000273912	1	1	1	0	0.517764	1	0.293995	1
Type 1 diabetes mellitus 12	0.00754019	7.20001e-08	0.0028848	0.00096428	1	1	1	0.0248353	1	1	1	1
Type 1 diabetes mellitus 15	0.00251468	6.20735e-09	1.17418e-05	0.0264435	1	1	1	0.0144514	1	1	1	1
Type 1 diabetes mellitus 17	0.0342406	2.22045e-16	0.000743297	0.00468564	1	1	1	2.26517e-05	1	1	1	1
Type 1 diabetes mellitus 2	0.000471758	0	0.00720031	0.203136	1	1	0.00251129	0.116036	0.729042	0.544901	1	1
Type 1 diabetes mellitus 20	1	0.0630909	1	0.0705165	1	1	1	0.0389419	1	1	0.181865	0.176618
Type 1 diabetes mellitus 21	1	0.0341473	0.0656117	1	1	1	1	1	1	1	1	1
Type 1 diabetes mellitus 22	1	6.98455e-05	4.68165e-07	0.0862568	0.219336	1	1	0.0478165	0.404725	1	1	0.0237355
Type 1 diabetes mellitus 23	0.000977756	3.29169e-07	0.000366139	0.000120644	1	1	1	0.00921968	0.0934056	1	1	1
Type 1 diabetes mellitus 3	0.0206276	0	0.00807537	0.0750406	1	1	1	0.0414856	1	1	1	1
Type 1 diabetes mellitus 4	0.427265	0.000692306	0.288154	0.177381	1	1	1	0.0049786	0.305978	1	1	1
Type 1 diabetes mellitus 5	0.372871	1.40488e-12	0.247656	0.011578	1	1	1	0.00352021	0.0665971	1	1	1
Type 1 diabetes mellitus 6	1	0.0011275	1	2.21748e-09	1	0.0522012	1	6.66134e-16	0.275545	1	1	1
Type 1 diabetes mellitus 7	0.394373	1.74504e-10	1	2.04643e-08	1	0.154689	1	0.000114638	0.0789148	1	1	1
Type 1 diabetes mellitus 8	0.0990623	0.000473103	1	0.000595782	1	1	1	0.00017436	1	1	1	1
Type 2 diabetes mellitus	0.00126933	1.8474e-10	1.33227e-14	2.05169e-13	1.11022e-15	6.93942e-08	6.66134e-16	1.28737e-07	0	0.000173535	0.991512	3.37604e-08
X-linked nephrogenic diabetes insipidus	1	1	0.00640166	1	0.114113	0.135735	1	1	0.0158073	0.00242223	0.281202	0.835729
