# Supplementary material for: Evaluation of Bayesian Linear Regression models for gene set prioritization in complex diseases
Source: PLoS Genet. 2024 Nov 4;20(11):e1011463. doi: 10.1371/journal.pgen.1011463 (PMC11563439; doi:10.1371/journal.pgen.1011463)
Supplement: S8 Table — (XLSX) [file pgen.1011463.s014.xlsx]

## Sheet: S8. Enrichment-Knowledge base
Supplementary Table 8 | Test for enrichment of diabetes based on knowledge base for each T2D top ranked pathway.
Disease	KEGG_SYSTEMIC_LUPUS_ERYTHEMATOSUS	KEGG_TYPE_I_DIABETES_MELLITUS	KEGG_ANTIGEN_PROCESSING_AND_PRESENTATION	KEGG_TYPE_II_DIABETES_MELLITUS	KEGG_AXON_GUIDANCE	KEGG_ABC_TRANSPORTERS	KEGG_STEROID_HORMONE_BIOSYNTHESIS	KEGG_MATURITY_ONSET_DIABETES_OF_THE_YOUNG	KEGG_MAPK_SIGNALING_PATHWAY	KEGG_PURINE_METABOLISM	KEGG_SPLICEOSOME	KEGG_CELL_CYCLE
Diabetes	0.0424559	8.06909e-05	0.0236795	5.5493e-10	0.617285	0.472307	1	5.9952e-15	0.778055	0.691247	1	0.73726
Diabetes mellitus	0.0402669	7.16483e-05	0.0224058	4.48652e-10	0.609447	0.465139	1	4.88498e-15	0.767901	0.683492	1	0.729742
Gestational diabetes	1	1	1	1.95099e-05	1	1	1	0.025927	1	1	1	1
maturity-onset diabetes of the young	1	0.0982993	1	1.81864e-08	1	0.0820145	1	0	1	1	1	1
Type 1 diabetes mellitus	0.000169743	3.00206e-06	8.57755e-05	0.0985338	1	1	1	0.000875645	1	1	1	1
