# Supplementary material for: Evaluation of Bayesian Linear Regression models for gene set prioritization in complex diseases
Source: PLoS Genet. 2024 Nov 4;20(11):e1011463. doi: 10.1371/journal.pgen.1011463 (PMC11563439; doi:10.1371/journal.pgen.1011463)
Supplement: S9 Table — (XLSX) [file pgen.1011463.s015.xlsx]

## Sheet: S9. Enrichment -GWAS catalog
Supplementary Table 9| Test for enrichment of diabetes based on GWAS catalog for each T2D top ranked pathway.
Disease	KEGG_SYSTEMIC_LUPUS_ERYTHEMATOSUS	KEGG_TYPE_I_DIABETES_MELLITUS	KEGG_ANTIGEN_PROCESSING_AND_PRESENTATION	KEGG_TYPE_II_DIABETES_MELLITUS	KEGG_AXON_GUIDANCE	KEGG_ABC_TRANSPORTERS	KEGG_STEROID_HORMONE_BIOSYNTHESIS	KEGG_MATURITY_ONSET_DIABETES_OF_THE_YOUNG	KEGG_MAPK_SIGNALING_PATHWAY	KEGG_PURINE_METABOLISM	KEGG_SPLICEOSOME	KEGG_CELL_CYCLE
adult onset asthma, type 2 diabetes mellitus	6.0698e-10	4.33616e-10	1.10904e-08	1	1	1	1	1	1	1	1	1
advanced glycation end-product measurement, type 2 diabetes mellitus	1	1	1	1	1	1	1	1	1	1	1	1
age at diagnosis, type 1 diabetes mellitus	1.9205e-08	1.2415e-08	7.90671e-07	3.28848e-12	1	1.48423e-11	1	1	1.36083e-06	1	1	1
autoimmune thyroid disease, obsolete_common variable immunodeficiency, systemic lupus erythematosus, type 1 diabetes mellitus, ankylosing spondylitis, psoriasis, celiac disease, ulcerative colitis, Crohn's disease, autoimmune disease, juvenile idiopathic arthritis	1	1	1	1	1	1	1	1	1	0.190749	1	0.1454
autoimmune thyroid disease, type 1 diabetes mellitus	1	1	4.66283e-08	1	1	7.55174e-13	1	1	1	1	1	1
body fat percentage, type 2 diabetes mellitus	1	1	1	1	1	1	1	1	1	0.0481581	1	1
body mass index, type 2 diabetes mellitus	1	1	1	0.0294592	1	1	1	1	1	0.0811397	1	1
diabetes mellitus biomarker	1	1	1	1	1	1	1	1	0.0848602	1	1	1
Drugs used in diabetes use measurement	0.622504	1	1	0.0045243	0.0459901	0.0604502	1	3.39074e-07	0.0893183	0.612396	1	0.0331482
gestational diabetes	1	1	1	1	1	1	1	1	1	1	1	1
Headache, type 2 diabetes mellitus	1	1	1	1	1	1	1	1	1	0.106706	1	0.0803571
heart failure, diabetes mellitus, stroke, atrial fibrillation, mortality, coronary artery disease, cancer	1	1	1	1	0.0523185	1	1	1	1	1	1	1
leptin measurement, type 2 diabetes mellitus	1	1	1	0.0172894	1	1	1	1	1	1	1	1
macrovascular complications of diabetes	1	1	1	1	1	1	1	1	0.0848602	1	1	1
migraine disorder, type 2 diabetes mellitus	0.189651	1	1	1	1	1	1	1	0.307592	1	1	0.14091
prostate carcinoma, type 2 diabetes mellitus	1	1	1	1	1	1	1	1	1	0.251233	1	0.19329
psoriasis, type 2 diabetes mellitus	1	1	1	0.0650888	1	1	1	1	1	1	1	0.131858
schizophrenia, type 2 diabetes mellitus	1	1	1	1	1	1	1	0.0211144	1	0.125416	1	1
total cholesterol measurement, hematocrit, stroke, ventricular rate measurement, body mass index, atrial fibrillation, high density lipoprotein cholesterol measurement, coronary artery disease, diastolic blood pressure, triglyceride measurement, systolic blood pressure, heart failure, diabetes mellitus, glucose measurement, mortality, cancer	1	1	1	1	0.164074	0.0855875	1	1	1	1	1	1
type 1 diabetes mellitus	0	0	1.11022e-15	0.31446	1	0.363447	1	0.156462	0.0424244	1	1	1
type 2 diabetes mellitus	0.0109576	0.00669486	0.378718	0.000268017	0.308821	0.0990823	0.637398	3.18557e-10	0.0172171	0.135075	1	0.00391427
